# Supplementary material for: Multiplexable, High-Throughput DNA-Based Technologies in Screening and Confirmatory Testing of Newborn Conditions: A Scoping Review
Source: Int J Neonatal Screen. 2025 Nov 13;11(4):104. doi: 10.3390/ijns11040104 (PMC12641697; doi:10.3390/ijns11040104)
Supplement: Supplementary file 1 [file IJNS-11-00104-s001.zip]

Archive with 4 entries (4 files):
- Supplementary S1 Extracted Raw Data.xlsx
- Supplementary S2 Complete Search Strategies.pdf
- Supplementary S3 Characteristics of Articles.pdf
- Supplementary S4 Gene List Included per article.xlsx
