# Supplementary material for: Multiplexable, High-Throughput DNA-Based Technologies in Screening and Confirmatory Testing of Newborn Conditions: A Scoping Review
Source: Int J Neonatal Screen. 2025 Nov 13;11(4):104. doi: 10.3390/ijns11040104 (PMC12641697; doi:10.3390/ijns11040104)
Supplement: Supplementary file 1 [file IJNS-11-00104-s001.zip › Supplementary S1 Extracted Raw Data.xlsx]

## Sheet: Screening_Characteristic
Table 1. Characteristics of the 12 selected screening articles
						Technology Used		Population
No.	Source	Title of the article	Type of Publication	Setting	Intended use of multiplexible, high througput, DNA based Technology	Multiplexible, high throughput, DNA based technology used	Brief description	Number of samples	Classification of newborns tested
1	Bodian et. al., 2016	Utility of whole-genome sequencing for detection of newborn screening disorders in a population cohort of 1,696 neonates	Original Manuscript	Virginia, USA/1 hospital, 2011-2014	Screening	WGS	Genome sequencing and in silico gene filter for analysis	1696	Ancestrally diverse cohort of healthy infants (and parents)
2	Roman et. al., 2020	Genomic Sequencing for Newborn Screening: Results of the NC NEXUS Project (North Carolina Newborn Exome Sequencing for Universal Screening)	Original Manuscript	North Carolina/prenatal and pediatric clinics	Screening	WES	Exome sequencing and in silico gene filter for analysis	106	Well child newborns and children with metabolic disease and hearing loss
3	Wojcik et. al., 2021	Discordant results between conventional newborn screeningand genomic sequencing in the BabySeq Project	Original Manuscript	Massachusetts/3 hospitals	Screening	WES	Exome sequencing and in silico gene filter for analysis	159	healthy (80%) and admitted newborns
4	Cao et. al., 2024	Targeted exome sequencing strategy (NeoEXOME) for Chinese newborns using a pilot study with 3423 neonates	Original Manuscript	China/5 hospitals, October 2019 to September 2021	Screening	Targeted GS	Custom targeted exome capturing followed by sequencing, in silico variant filtering	3249	All newborns (including hospitalized infants and infants with abnormal results of conventional NBS)
5	Chan et. al., 2024	Harnessing Next-Generation Sequencing as a Timely and Accurate Second-Tier Screening Test for Newborn Screening of Inborn Errors of Metabolism	Original Manuscript	Hongkong/NBS laboratory of a hospital, September 1, 2021 to April 28, 2022	2nd tier	Targeted GS	A custom-designed AmpliSeq panel for variants associated with the six included conditions	Screening, 1st tier: 22,883; Confirmatory, 2nd tier: 421	NBS screened positive (primary biochemical markers exceeding cut-offs)
6	Hao et. al., 2022	Newborn screening with targeted sequencing: a multicenter investigation and a pilot clinical study in China (Newborn Screening with Targeted Sequencing, NESTS)	Original Manuscript	China/8 hospitals, for pilot study - 1 hospital, October 2018 to June 2019	Screening	Targeted GS	Targeted Next Generation Sequencing, in silico variant filtering	11,484 (3,923 for pilot study)	Newborns
7	Luo et. al., 2020	A pilot study of expanded newborn screening for 573 genes related to severe inherited disorders in China: results from 1,127 newborns	Original Manuscript	Shanghai, China/NBS center of a hospital, September 2016	Screening	Targeted GS	Targeted Next Generation Sequencing, in silico variant filtering	1.127	Residual DBS specimens from newborns (600 males and 573 females) at Xinhua Hospital in Shanghai. All the newborns were randomly selected in September 2016.
8	Shen et. al., 2024	Next-generation sequencing based newborn screening and comparative analysis with MS/MS	Original Manuscript	Huzhou, Zheijang Province. China/1 hospital, October 2022 to January 2023	Screening	Targeted GS	Targeted Next Generation Sequencing, in silico variant filtering, detected variants validated by Sanger sequencing	1263	Newborns
9	Shum et. al., 2023	Feasibility of Targeted Next-Generation DNA Sequencing for Expanding Population Newborn Screening	Original Manuscript	Brisbane, Australia/Queensland NBS program, two week period, 2021	Screening	Targeted GS	Targeted Next Generation Sequencing, in silico variant filtering	2552	Consecutive DBS samples
10	Yang et. al., 2023	A multicenter prospective study of next‑generation sequencing‑based newborn screening for monogenic genetic diseases in China	Original Manuscript	China/12 hospitals, November 2020 to November 2021	Screening	Targeted GS	Targeted Next Generation Sequencing, in silico variant filtering	21442	randomly collected samples from newborns
11	Yu et. al., 2024	Evaluating a Novel Newborn Screening Methodology: Combined Genetic and Biochemical Screenings	Original Manuscript	Changzhou, Jiangsu Province, China/1 hospital, 2020	Screening	Targeted GS	Targeted Next Generation Sequencing, in silico variant filtering	1012	newborns (50 with confirmed genetic metabolic disorder, 222 with false positive results in biochemical screening, 740 healthy newborns)
12	Tesorero et. al., 2023	Ahigh-throughput newborn screening approach for SCID, SMA, andSCDcombining multiplex qPCR andtandemmass spectrometry	Original Manuscript	Heidelberg. Germany/NBS laboratory of a hospital, October 1, 2021 to March 31, 2022	Screening	qPCR	Quadruplex qPCR assay	26,779 and 69,236	Healthy Newborns

## Sheet: Confirmatory_Characteristic
Table 2. Characteristics of the 14 selected confirmatory articles
						Technology Used		Population
No.	Source	Title of the article	Type of publication	Setting	Intended use of multiplexible, high througput, DNA based Technology	Multiplexible, high throughput, DNA based technology used	Brief description	Number of samples	Classification of newborns tested
1	Luo et. al., 2024	Prevalence of inherited metabolic disorders among newborns in Zhuzhou, a southern city in China	Original Manuscript	Zhuzhou, Hunan Province, China/1 hospital, 2019-2022	Confirmatory	WES	Exome sequencing with in silico variant filtering, confirmation via Sanger sequencing	Screeening: 90,829, Confirmatory: 1,067	Suspected Positive
2	Naverette et. al., 2019	Value of genetic analysis for confirming inborn errors of metabolism detected through the Spanish neonatal screening program	Original Manuscript	Spain/8 NBS centers, January 2012 to April 2017	Confirmatory	WES	Exome sequencing and in silico gene filter for analysis	Screening: Data not available, Confirmatory: 141	IEM screened newborns
3	He et. al., 2023	A retrospective analysis of MS/MS screening for IEM in high-risk areas	Original Manuscript	Nanning, Guangxi Province, China/NB IEM screening, July 1, 2019 to December 31, 2021	Confirmatory	Targeted GS	PCR amplification of target regions followed by sequencing, confirmation via Sanger sequencing	Screening: 16,207; Confirmatory: 33	Tandem Mass Spectrometry screened positive cases
4	Lampret et. al., 2020	Expanded Newborn Screening Program in Slovenia Using Tandem Mass Spectrometry and Confirmatory Next Generation Sequencing Genetic Testing	Original Manuscript	Slovenia/Slovenia Expanded NBS program	Confirmatory	Targeted GS	Targeted Next Generation Sequencing, in silico variant filtering	Screening: 15,064; Confirmatory: 68 with positive results (and additional from 202 that turned out positive after 2nd testing)	NBS screened positive
5	Lin et. al., 2019	Expanded newborn screening for inherited metabolic disorders and genetic characteristics in a southern Chinese population	Original Manuscript	Quanzhou, Fujian Province, China/NBS center of a hospital, January 2014 to November 2018	Confirmatory	Targeted GS	Targeted Next Generation Sequencing with in silico variant filtering, confirmation via Sanger sequencing and/or MLPA	Screening: 364,545, Confirmatory: 4809	Newborns with clear aberrant initial screening results
6	Mao et. al., 2020	Ethnic preference distribution of inborn errors of metabolism: A 4-year study in a multi-ethnic region of China	Original Manuscript	Ningxia, China/neonatal center of a hospital, 2016 to 2019	Confirmatory	Targeted GS	Targeted Next Generation Sequencing, in silico variant filtering	Screening: 189,354 , Confirmatory: 49	Suspected after 2nd confirmatory
7	Men et. al., 2023	Incidence and genetic variants of inborn errors of metabolism identified through newborn screening: A 7- year study in eastern coastal areas of China	Original Manuscript	Jiangsu Province, China/neonatal disease screening subcenter, January 2015 to June 2021	Confirmatory	Targeted GS	Targeted Next Generation Sequencing, in silico variant filtering	Screening: 245,194, Confirmatory: 86	IEM screened (few of screened positive underwent differential diagnosis)
8	Smon et. al., 2018	Next generation sequencing as a follow-up test in an expanded newborn screening programme	Original Manuscript	Slovenia/Slovenia NBS program, 2013-2014	Confirmatory	Targeted GS	Targeted Next Generation Sequencing, in silico variant filtering	Screening: 10,048, Screening: 80	Screened with IEM for metabolic follow up.
9	Tan et. al., 2021	Tandem Mass Spectrometry Screening for Inborn Errors of Metabolism in Newborns and High Risk Infants in Southern China: Disease Spectrum and Genetic Characteristics in a Chinese Population	Original Manuscript	Liuzhou, China/Lizhou NBS center, December 2012 to June 2020	Confirmatory	Targeted GS	Targeted Next Generation Sequencing, in silico variant filtering	Screening: 111,986 healthy and 7,461 hospitalized high-risk infants; Confirmatory: 2,275	Suspected Positive cases
10	Wang et. al., 2019	Expanded Newborn Screening For Inborn Errors of Metabolism by Tandem Mass Spectrometry in Sozhou, china: Disease Spectrum, Prevalence, Genetic Characteristics in a Chinses Population	Original Manuscript	Suzhou, China, April 2014 to December 2018	Confirmatory	Targeted GS	Targeted Next Generation Sequencing, in silico variant filtering	Screening: 401,660, Confirmatory: 138	Newborns with one of the targeted IEM and referred for genetic analysis
11	Yang et. al., 2019	Application of Next-Generation Sequencing Following Tandem Mass Spectrometry to Expand Newborn Screening for Inborn Errors of Metabolism: A Multicenter Study	Original Manuscript	Jiangsu Province, China/3 hospitals, January 2014 to June 2018	Confirmatory	Targeted GS	Targeted Next Generation Sequencing, in silico variant filtering	Screening: 536,008, Confirmatory: 1033	Positive after 2nd TMS, for differential and gene diagnosis
12	Zhang et. al., 2021	Spectrum analysis of inborn errors of metabolism for expanded newborn screening in a northwestern Chinese population	Original Manuscript	Xi'an, Shaanxi, China/neonatal screening center, January 2014 to December 2019	Confirmatory	Targeted GS	Targeted Next Generation Sequencing, in silico variant filtering	Screening: 146152, Confirmatory: 305	suspected positive referred to specialists for differential diagnosis and genetic testing ing
13	Zhang et. al., 2022	Expanded Newborn Screening for Inherited Metabolic Disorders by Tandem Mass Spectrometry in a Northern Chinese Population	Original Manuscript	Suqian, China/expanded NBS, January 2016 to November 2020	Confirmatory	Targeted GS	Targeted Next Generation Sequencing, in silico variant filtering	Screening: 2,04,604, Confirmatory: 4,021 newborns	Suspected positive
14	Yang et. al., 2020	Newborn screening and diagnosis of inborn errors of metabolism: A 5-year study in an eastern Chinese population	Original Manuscript	Jinning, Shandong province, China, July 14, 2014 to December 31, 2018	Confirmatory	MassArray, Targeted GS	Selected variants were analysed using the MS-based MassArray assay and analysed using dedictated software; Targeted Next Generation Sequencing, in silico variant filtering	Screening: 514,234, Confirmatory: 233	Suspected newborn

## Sheet: Screening_Technical
Technical data collected from 12 selected screening articles
				Screening
				Sample	Testing			Interpretation
No.	Source	Multiplexible, high throughput, DNA based technology used	Intended use of multiplexible, high througput, DNA based Technology	Sample Source used	Number of disorders/genes	Number of samples that can be analyzed in one run	Turnaround time	Types of variants detected	Sensitivity, Specificity, PPN, PPV of the DNA based Technology Used	Other DNA based complemetary test used	Biochemical, non DNA based, complementary test used	Identified Limitations	Mechanism to integrate: Standalone, complementary, secondary (sequential)	Mode of Screening, Authors Consensus
1	Bodian et. al., 2016	WGS	Screening	DNA was prepared from peripheral blood	163 genes, 156 conditions	Data not available	Data not available	SNVs, small Indels	Data not available	Sanger sequencing and clinical exome for confirmation of variants	State NBS results and follow-up test	1. Pathogenic variants well covered in fewer than half of the genomes were in genes GBA (exon 11) and HBA1 (exon 2) by Illumina and CFTR (exon 15) and MYLCD (exon 1) by CG 2. Ambiguity in the genomic mapping ofCYP21A2 due to the presence of the highly homologous pseudogene CYP21A1P were resolved according to the Entrez Gene mapping.21 3. More uncertain results 4.FOXE1 is the only gene with fewer …	"WGS was shown to be complementary to conventional NBS because (i) it gave fewer false-positive results, (ii) it resolved the inconclusive results from conventional NBS, (iii) it identified the causative mutations in affected individuals and was able to distinguish disorders indistinguishable by conventional NBS, and (iv) fewer sample collections were required to achieve the results for preterm i…	Combined
2	Roman et. al., 2020	WES	Screening	DNA was prepared from saliva and oral epithelial cell samples	466 gene-disease pairs	Data not available	Data not available	Frameshift, nonsense, canonical splice-site, missense, synonymous, intronic variants	Data not available	Orthogonal method performed in the UNC Hospitals Molecular Genetics CLIA-certified laboratory	Data not available	1. Copy number variant analysis was not conducted due to restrictions based on the study’s Investigational Device Exemption approved by the FDA. 2. Failure to detect variants due to low read depth in ES	"Thus, at a population level, it is unlikely that genomic sequencing could replace cur rent screening based on biochemical measurements or audiology testing. In the context of NBS, sequencing-based ap proaches cannot fully replace biochemical or phenotypic screens because of etiologic heterogeneity and the chal lenges of variant interpretation. Rather than being used purely in a screening mode of…	Supplementary
3	Wojcik et. al., 2021	WES	Screening	DNA was prepared from blood by venipuncture	1514 gene-disease association	Data not available	The average length of time from DNA extraction to completion of the report is 16 weeks	Data not provided in detail	Data not available	Sanger Sequencing and digital droplet PCR for confirmation of variants	Conventional newborn screening	1. False negative, inability to detection of deletion (e.g., hemoglobin Barts, FAB, due to a deletion), 2. Due to limitation of set ES reporting standards (e.g. hemoglobin variant (FAV) is likely to have uncertain or no clinical significance)	"Our findings demonstrate that the ES and NBS results serve complementary roles in determining disease risk, with each modality having strengths and weaknesses. Overall, our results demonstrate that NBS is highly sensitive for hemoglobinopathies and thyroid abnormalities while ES will allow screening for numerous Mendelian disorders for which there is no current NBS analyte or algorithm and not n…	Combined
4	Cao et. al., 2024	Targeted GS	Screening	DNA was prepared from the Dried Blood Spot	601 genes, 542 diseases	Data not available	Data not available	Data not available	Data not available	None	Conventional NBS; Conventional NBS results of CH, PKU, hearing screening (HS), congenital adrenal hyperplasia (CAH), glucose-6-phosphate dehydrogenase (G6PD), and tandem MS detection were collected from the five centers	1. identification of a pathogenic variant with incomplete penetrance	"Although studies have shown that NGS may play a role as second- tier screening in NBS and cannot replace MS, we believe that sequencing can be performed simul taneously with conventional NBS if the cost is reasonable. Therefore, we proposed that the NeoEXOME panel may have the following applications in the clinical practice: (1) as a first-tier NBS for genetic diseases with no biochemical marker…	Standalone, Combined, Supplementary
5	Chan et. al., 2024	Targeted GS	2nd tier (1st tier: 26 IEMS via Tandem MS/MS and MassChrom Assay)	DNA was prepared from the Dried Blood Spot	87 genes, 6 conditions for inborn errors of metabolism	Data not available	"The overall turnaround time (TAT) with the implementation of second-tier genetic screening test was within 5 working days."	Small deletion, SNVs	Data not available	Long Range PCR for confirmation of copy number variants; parental genetic targeted screenings for determination of variant phasing	Confirmatory: Plasma amino acids, plasma/urine acylcarnitine profiling, urine metabolic profiling, urine reducing substance	1. detection of variants of uncertain pathogenicity, 2. limited information on the phasing of detected variants, 3. pre-dominant coverage of only exonic regions and 4. difficulties associated with the detection of complex structural variants	"We have launched a second-tier genetic screening test using NGS on dried blood spot samples for simultaneous screening of six IEMs since September 2011, which dramatically decreased the false positive rate and avoided false negative cases while preserving a timely release of NBS result within 5 working days."	Combined
5	Hao et. al., 2022	Targeted GS	Screening	DNA was prepared from the Dried Blood Spot	465 genes, 596 early-onset, relatively high incidence, and potentially actionable severe inherited diseases	Data not available	"The turn-around time of a primary report, including the sequencing period of < 7 days, was within 11 days by our automatic interpretation pipeline."	Data not available	Data not available	Sanger sequencing for confirmation and determination to which parent it originated	Data not available	1. Cases with large deletion/duplication or copy number variation (CNV) of the disease causative genes were not included in this panel.	"We here provide evidence that targeted sequencing is feasible and cost effective as the first-tier NBS program in clinical practice, especially for those rare disorders that lack methods for conventional biochemical NBS. Likewise, for those disorders which are already in NBS programs, other method such as tandem MS screen can be a supplement of targeted sequencing for confirmation of diagnosis. …	Standalone
6	Luo et. al., 2020	Targeted GS	Screening	DNA was prepared from the Dried Blood Spot	573 genes, >200 birth-defects	Data not available	Data not available	Frameshift, stop-gained, stop-lost, and splice donor/ acceptor variants that were absent in ClinVar or HGMD.	Data not available	None	Tandem MS/MS, Phe, TSH, 17-OHP, and G6PD analysis	1. technically challenging as the highly identical pseudogene of CYP21A2 makes it difficult to assess the accuracy of sequencing; 2. Phasing of two variants whether in trans could not be distinguished	"Our study highlighted that combining NGS screening with biochemical screening could improve the current NBS efficiency. In this study, we proved that combining NGS . screening with biochemical screening could improve the current NBS efficiency."	Combined
7	Shen et. al., 2024	Targeted GS	Screening	DNA was prepared from the Dried Blood Spot	601 genes, 542 disease subtypes, 13 major categories of genetic diseases (affecting skeletal, respiratory, and urinary systems)	Data not available	Results were obtained within an average of one week after blood collection.	SNPs and InDels	Data not available	Sanger sequencing for result validation, capture sequencing for UGT1A1, FLG (normal) and HBA1, HBB (custom probe design), fluorescent PCR melting curve method (thalassemia gene), Multiplex Ligation-dependent Probe Amplification assay (SMN1)	Tandem MS/MS	1. Special bioinformatics methods were used for analysis of HBA, HBB and SMN1	"Through this study, NGS technology was found to reduce the rates of false positives in comparison to MS/MS for screening IMD, substantially enhancing the accuracy of diagnoses in NBS. It also expands the scope of genetic disease screening, leading to higher screening efficiency. In summary, our research underscored the efficiency of combining NGS screening with biochemical screening in NBS."	Combined
8	Shum et. al., 2023	Targeted GS	Screening	DNA was prepared from the Dried Blood Spot	164 genes and conditions	7 to 10 days for a maximum batch size was 1536 samples	7 to 10 days	SNVs, small insertions, deletions, and CNVs	Sensitivity: >99%; Specificity: 100%	*Concordance analysis with National Institute of Science and Technologies (NIST) reference materials using a methods-based approach for analytical validation; A limitation of this study is that we used de-identified DBS cards and that orthogonal confirm tory testing could not be performed.	Data not available	1. required a specific bioinformatic tool to enable variant calling for the common pathogenic deletion in homologous genomic regions	"We demonstrate that a TGS assay could be incorporated into an NBS program soon to increase the number of conditions screened. Additionally, we conclude that NBS using TGS may be cost-effective. TGS may therefore be better used as a first-tier test to expand NBS rather than re placing current biochemical tests. we have shown that a semi- automated TGS laboratory workflow and custom- designed bioi…	Combined
9	Yang et. al., 2023	Targeted GS	Screening	DNA was prepared from the Dried Blood Spot	2527 variants, 135 genes, 75 neonatal genetic diseases	Data not available	Data not available	Missense, splice site variants	Data not available	Sanger Sequencing for confirmation and family verification; Multiplex PCR for amplifying taregt regios during library generation	GSP® Neonatal, G6PD fluoroimmunoassay kit, timeresolved fluoroimmunoassay, GSP® Neonatal hTSH kit, and MS/MS	1. Some variants detected were confirmed by Sanger sequencing and clinically confirmed	"We demonstrated that NBGS is an effective strategy to identify neonates affected with treatable diseases as a supplement to current NBS methods. These findings proved that NBGS was a potential strategy for NBS and served as a supplemental tool for C-NBS methods."	Combined
10	Yu et. al., 2024	Targeted GS	Screening	DNA was prepared from the Dried Blood Spot	154 gene, 86 diseases	Data not available	Combined screening and NeoSeq and NeoSeq: The primary screening experiment can be completed within 15 d, and a validated report can be obtained within one week.	Data not available	Independent Biochemical: Specificity: 76.92%, Positive predictive value (PPV): 18.38%, Negative predictive value (NPV): 91.13%, false positive rate (FPR): 24.89%; Independent NeoSeq: Specificity: 100%, PPV: 100%, NPV: 99.22%; Sequential: Specificity: 77.41%, PPV: 20.59%, NPV: 92.04%. Combined Screening: Specificity: 100%, PPV: 100%, NPV: 99.89%	Sanger sequencing for verification	Time-resolved fluoroimmunoassays, MS/MS for 27 IEMs	Different modalities have different set of limitations and advantages. For CS mode as seems more appropriate, the clinician’s ability to interpret it is crucial as the process requires a certain amount of experience and knowledge.	"Combined Screening was the most satisfactory method for newborn screening, which combined NGS with Traditional Biochemical Screening to improve early diagnosis. In the combined screening mode, newborns receiving TBS and NeoSeq simultaneously are the most satisfactory. This may be a new and appropriate clinical application of new- born screening that can combine genetic screening with traditional…	Combined
11	Tesorero et. al., 2023	qPCR	Screeening	DNA was prepared from the Dried Blood Spot	SMA, SCID, SCD (HbS/A diff test is via MS)	>1,000 samples, *requires a fast and efficient DNA extraction technique from DBS, an accurate liquid handling system, and a qPCRinstrument capable of multi-channel detection in a 384-well format	Results can be released by the 28th day of life of newborn with an additional qPCR and a weekly 2nd-tier analysis in NBS	Cut-off based except for HbS hetrozygous or homozygous	Data not available	None	Tandem MS/MS	1. In the detection of HbS carrier state, HbS/A, a second method is mandatory within the screening process to differentiate HbS/A from the pathogenic SCD variants to differentiate carrier and disease state	"The results of our quadruplex qPCR assay demonstrate a cost effective and fast approach for a combined screening of three diseases that benefit from nucleic-acid based methods in high-throughput NBS laboratories."	Combined

## Sheet: Confirmatory_Technical
Technical data collected from 14 selected confirmatory articles
				Screening		2nd Tier/Confirmatory
						Sample	Testing			Interpretation
No.	Source	Multiplexible, high throughput, DNA based technology used	Intended use of multiplexible, high througput, DNA based Technology	Number of Disorder Screened via Method used in Screening	Screened conditions/conditions to be screened for confirmatory	Sample Source used	Number of disorders/genes	Number of samples that can be analyzed in one run	Turnaround time	Types of variants detected	Sensitivity, Specificity, NPV, PPV of the DNA based Technology Used	Other DNA based complemetary test used	Biochemical, non DNA based, complementary test used	Identified Limitations	Standalone, complementary, secondary	Mode of Confirmatory Testing, Authors Consensus
1	Luo et. al., 2024	WES	Confirmatory	Screening and repeat test of newborns with mild initial screening results: 48 IMDs via Tandem MS/MS	Phenylalanine hydroxylase deficiency (PAHD), Citrin deficiency (CD), Homocysteinemia (HCY), Hypermethioninemia (MET), Short/branched chain acyl-CoA dehydrogenase deficiency (SCADD), Methylmalonic academia (MMA), Middle/branched chain acyl-CoA dehydrogenase deficiency (MCADD), Holocarboxylase synthetase deficiency (HCSD), Glutaric acidemia type I (GA-I), Primary carnitine deficiency (PCD), Ornithi…	DNA was prepared from the Dried Blood Spot	11 disorders	Data not available	Data not available	SNVs	Data not available	Sanger sequencing for validation. Sanger–Cusson method was used to sequence the exons and adjacent introns for positive cases of a certain disease.	Confirmatory: Biochemical test	Data not available	"Scientifically screening and diagnosing IMD the cases using biochemical methods and second-generation sequencing are required to achieve early screening and diagnosis and to provide strong support for reducing neonatal birth defects."	Combined
2	Naverette et. al., 2019	WES	Confirmatory	Screening: Tandem MS/MS	118 conditions, Available in Supplementary Table	DNA was prepared from the Dried Blood Spot and Whole Blood	118 genes, disease	Data not available	"It takes 5–7 days, for DBS or whole blood, sample preparation, sequencing, alignment, and the generation of variant calling files."	Missense variants, nonsense, and splicing variants, one large genomic rearrangements, small InDels	Data not available	Sanger sequencing for deep intronic sequence and genes not included in the panels, or transcriptional profile analysis	Biochemical data was used to validate genetic results	1. missed detection of a splice site which can only be detected by transcriptional analysis, 2. missed detection of deep intronic variants, 3. distinguisning variants between those that affects function or ultra-rare which is in many cases population specific, 4. epimutations and allelic expression imbalances needs biochemical results for the interpretation	"The results obtained via the combination of the genetic and biochemical analyses show that no genetic analysis is required for borderline acylcarnitine levels. The present results clearly suggest that the use of large panels can increase diagnostic accuracy, identifying genetic defects already reported as involved in disease, as well as novel associated defects. It was helpful to know the severi…	Combined
3	He et. al., 2023	Targeted GS	Confirmatory	1st test, 2nd Test: No. of conditions not available via Tandem MS/MS	Phenylketonuria (PKU), Citrin Deficiency, Tyrosinemia Type 1 (HT-1), Methylmalonic Acidemia (MMA), Glutaric Aciduria Type 1 (GA-1), Carnitine Palmitoyl Transferase II (CPT II) Deficiency, Primary Carnitine Deficiency (PCD)	DNA was prepared from the Peripheral Blood	130 genes, Inborn Error of Metabolism related	Data not available	Data not available	small InDels, SNVs	Data not available	Sanger sequencing was used for locus validation and parental verification.	Diagnosis: Blood biochemistry, heavy tandem mass spectrometry and genetic analysis	Data not available	"In conclusion, the retrospective analysis conducted in this study showed that our clinical treatment model of MS/MS screening combined with sequencing validation and follow-up of positive cases can effectively identify children with IEM in a timely manner and allow for the implementation of early clinical intervention, thus effectively improving the quality of life of this group of newborns."	Combined
4	Lampret et. al., 2020	Targeted GS	Confirmatory	Screening and repeats of newborns with borderline results: 18 screened condition via Tandem MS/MS	Tyrosinemia type 1, Maple syrup urine disease, Isovaleric acidemia, Glutaric aciduria type 1, Glutaric aciduria type 2, Propionic aciduria, Methylmalonic aciduria, Carnitine uptake deficiency, Carnitine palmitoyltransferase deficiency type 1, Carnitine palmitoyltransferase deficiency type 2, 3-methylcrotonyl-CoA carboxylase deficiency, 3-hydroxy-3-methylglutaric aciduria, Holocarboxylase syntheth…	DNA was prepared from the Peripheral Blood	72 genes, 18 diseases (with the addition of genes for the conditions that present with the increase of the same metabolites as the targeted disease)	Data not available	Data not available	Data not available	Data not available	Sanger sequencing for confirmation of variants detected	Diagnosis: Measurement of organic acid in urine, amino acids in plasma, and enzyme activity depending on screening results	Data not available	"The strength of this study is that we introduced NGS as a conformational test, which helps to get the final diagnosis as soon as possible. It is also important to get more information and knowledge if genetic testing will be used in the future for NBS."	Combined
5	Lin et. al., 2019	Targeted GS	Confirmatory	Screening, 2nd test for newborns with mild initial screening resutls: Tandem MS/MS	Citrullinemia type I (CTLN1), Argininosuccinate layse deficiency (ASLD), Ornithine transcarbamylase deficiency (OTCD), Carbamoylphosphate synthetase deficiency (CPSD), Organic acid disorders, Short/branched chain acyl-CoA dehydrogenase deficiency (SBCADD), Glutaric acidemia type I (GA-I), Isobutyryl-CoA dehydrogenase deficiency (IBDHD), 3-methylcrotonyl CoA carboxylase dedicency (3-MCCD), Isovale…	DNA was prepared from the Dried Blood Spot or Peripheral Blood	306 genes	Data not available	Data not available	small InDels, SNVs, exon deletions	Data not available	Sanger sequencing of the patients and available their parents for validation. Multiplex ligation-dependent probe amplification (MLPA) technology for deletion or duplication mutations	Confirmatory: Biochemical test	Data not available	"NBS may miss part of the IMDs, the performance of our NBS program needs to be improved, and the combination of MS/MS with gene screening is necessary in future."	Combined
6	Mao et. al., 2020	Targeted GS	Confirmatory	3x continues screening: 36 IEMs via Tandem MS/MS	Hypermethioninemia, Hyperprolinemia type 1, Nonketotic hyperglycinemia, Phenylketonuria, Maple syrup urine disease, Propionic acidemia, Methylcrotonyl-CoA carboxylase deficiency, 3-hydroxy-3-methylglutaryl-CoA lyase deficiency, Isovaleric acidemia, Methylmalonicacidemia, Carbamoyl phosphate synthetase 1 deficiency, Citrullinemia type I, Citrullinemia type II, Very long chain acyl-CoA dehydrogenas…	DNA was prepared from the Whole Blood	17 disorders	Data not available	Data not available	SNVs, small InDels	Data not available	None	Diagnosis: conventional laboratory tests	Data not available	"It critical to perform genetic screening for every single patient for accurate treat perform genetic screening for every single patient for accurate treatment, especially for ethnic minority people. "	Combined
7	Men et. al., 2023	Targeted GS	Confirmatory	1 Screening and repeat: 27 types of IEM via Tandem MS/MS	Amino acid metabolic disease, Organic acid metabolic disease, Fatty acid metabolic disease, Urea cycle defect, Hypothyroidism, Carbohydrate metabolic disease, Microelement metabolic disease, Energy metabolic disease	DNA was prepared from the Dried Blood Spot and Peripheral Blood	86 genes	Data not available	Data not available	SNVs, small InDels, exon deletion	Data not available	Sanger Sequencing was used for confirmation	None	1. Cannot detect large fragment structural variants of genes, 2. cases detected with mo clinical symptoms during follow-up	"Implementing NBS for IEM by MS/MS combined with massively parallel sequencing can offer an improved plan for NBS to detect IEM. For clinical early screening and accurate diag nosis of IEM, MS/MS combined with massively parallel sequencing is a very effective method."	Combined
8	Smon et. al., 2018	Targeted GS	Confirmatory	Screening: CH and PKU via method not mentioned	Medium chain acyl-CoA dehydrogenase deficiency (MCAD), glutaric acidemia type 1 (GA 1), 3-methylcrotonyl carboxylase deficiency (3-MCC), maple syrup urine disease (MSUD), very long chain acyl-CoA dehydrogenase deficiency (VLCAD), isovaleric acidemia (IVA), glutaric acidemia type 2(GA 2), long-chain acyl CoA dehydrogenase deficiency (LCHAD), methylmalonic acidemia (MMA) & propionic acidemia (PA), …	DNA was prepared from the Whole Blood	38 genes, 13 disorders	Data not available	Data not available	SNVs, small deletion and duplications	Data not available	Sanger sequencing for confirmation of variants and for sequencing of poorly covered exons	HPLC, urine organic acid analysis, blood plasma amino acid analysis, LC-MS/MS, enzyme measurements	1. Subpar performance of NGS libraries, non optimized region of interest capture conditions, require additional optimization step or use of sanger sequencing as a complement to NGS	"NGS proved to be valuable in explaining the abnormal metabolite concentrations in NBS as it enabled the differentiation between affected patients and mere heterozygotes, and it improved the turnaround time of genetic analysis. The implementation of NGS as a first follow-up test after the discovery of elevated metabolites in DBSs would improve the NBS programs, reduce the burden of false positive…	Combined
9	Tan et. al., 2021	Targeted GS	Confirmatory	Screening and repeat: Tandem MS/MS	Phenylketonuria (PKU), citrullinemia (CTLN2), ornithine transcarbamylase deficiency (OTC), Carbamyl phosphate synthase 1 deficiency (CPS1), homocystinuria (HCY), tyrosinemia (H-TYR), primary carnitine deficiency (PCD), short-chain acyl-CoA dehydrogenase deficiency (SCADD), medium-chain acyl- CoA dehydrogenase deficiency (MCADD), carnitine palmitoyltransferase II deficiency (CPT2), multiple acyl-C…	DNA was prepared from the Whole Blood	16 IEM	Data not available	Data not available	SNVs, small InDels	Data not available	Sanger Sequencing for single gene conditions and for verification	Biochemical tests were performed on re-examined positive cases	Data not available	"To sum up, after screening newborns and some high-risk infants in this area for genetic metabolic diseases, the detection rate and disease spectrum of some diseases were preliminarily confirmed and some mutation. otspots and new mutations were detected. These mutation hotspots may be potential candidate sites for gene screening and may expand the gene mutation spectrum of genetic metabolic disea…	Combined
10	Wang et. al., 2019	Targeted GS	Confirmatory	Screening and repeat: 26 IMEs via Tandem MS/MS	Phenylketonuria, Mild hyperphenylalaninemia, Hypermethioninemia, Citrullinemia type II, Tetrahydrobiopterin deficiency, Tyrosinemia, Ornithine transcarbamylase deficiency, Citrullinemia type I, Maple syrup urine disease, Argininosuccinate aciduria, 3-Methylcrotonyl-CoA carboxylase deficiency, Methylmalonic acidemia, Isobutyryl coa dehydrogenase deficiency, Malonic acidemia, Isovaleric acidemia, 2…	Data not available	306 genes	Data not avaliable	Data not available	SNVs, small InDels and duplications	Data not available	None	None	Data not available	"These mutational hotspots could be potential candidates for gene screening and these novel mutations expanded the mutational spectrum of IEMs. Our findings could be of value for genetic counseling and genetic diagnosis of IEMs."	Supplementary
11	Yang et. al., 2019	Targeted GS	Confirmatory	Screening and repeat analysis: 27 NBS disorders via Tandem MS/MS	Data in supplemental table is incomplete	DNA was prepared from the Peripheral Blood	306 genes	Data not available	Data not available	SNVs, small InDels/duplication, insertion 3kb	Data not available	Sanger sequencing for confirmation	Blood tests, assessment of liver and kidney function, myocardial, zymogram, blood gas, blood sugar, and blood ammonia, urine gas chromatography	1. identification of cases with no clinical symptoms even after 3 years of follow up	"At the same time, NGS technology can be used as an effective method for gene diagnosis after TMS screening. It can contribute to detect variations of diseases-caused genes conveniently and accurately, so as to help the diagnosis of IEM. NGS combined with TMS offers an enhanced plan for NBS for IEM."	Combined
12	Zhang et. al., 2021	Targeted GS	Confirmatory	Screening: All disorder in US panel via Tandem MS/MS	Phenylketonuria (PKU), tyrosinemia type III, Citrin deficiency (CD), Ornithine transcarbamylase deficiency (OTCD), Argininosuccinic aciduria (ASA), Methylmalonic acidemia (MMA), 3-Methylcrotonyl-CoA carboxylase deficiency (3MCCD), Glutaric acidemia I (GA-1), Holocarboxylase synthetas deficiency (HCS), Isobutyryl-CoA dehydrogenase deficiency (IBD), Primary carnitine deficiency (PCD), Short-chain a…	DNA was prepared from the Dried Blood Spot and Peripheral Blood	95 genes	Data not available	Data not available	SNVs, small InDels, duplication	Data not available	Sanger Sequencing for validation	routine blood and urine tests, liver and kidney function assessment, myocardial zymogram, blood glucose, blood ammonia and blood gas analysis, urine gas chromatography	1. non detection of other mutations in screened patients due to NGS limitation to detect variants in the intron regions, regulatory regions, large fragment deletions / duplications and complicated structural rearrangements	"In terms of the above cases, biochemical screening is still irreplaceable. Of course, considering the previous reported cases of false negative results with MSMS screening, combining newborn metabolic and genetic screening may be a better choice."	Combined
13	Zhang et. al., 2022	Targeted GS	Confirmatory	Screening and re-examination: Tandem MS/MS	Phenylalanine hydroxylase deficiency (PAHD), Tetrahydrobiopterin deficiency (BH4D), Citrin deficiency (CD), Homocysteinemia (HCY), Hypermethioninemia (H-MET), Ornithine transcarbamylase deficiency (OTCD), Tyrosine aminotransferase type II deficiency (TYR IIdeficiency), Citrullinemia type I deficiency (CIT I-deficiency), Propionic acidemia (PA), 3-methylcrotonyl CoA carboxylase deficiency (3-MCCD)…	DNA was prepared from the Dried Blood Spot and Peripheral Whole Blood	18 disorders	Data not available	Data not available	SNVs, small InDels, insertion 3kb, duplication	Data not available	Sanger sequencing for validation of the parents, multiple ligation-dependent probe amplification (MLPA) technology for suspected deletion or duplication mutations	MS/MS, gas-chromatographic mass spectrometry (GC-MS), biochemical performance,	Data not available	"The NBS strategy of combining MS/MS with NGS can improve the early diagnosis of IMDs and facilitate necessary interventions"	Combined
14	Yang et. al., 2020	MassAray, Targeted GS	Confirmatory	Screening and repeat: 27 IEMS via Tandem MS/MS	Phenylalanine hydroxylase deficiency (PAHD), Methionine adenosyltransferase I/III (MAT I/ III) deficiency, Maple syrupurine disease (MSUD), Tetrahydrobiopterin deficiency (BH4D), 4-hydroxyphenylpyruvate dioxygenase (4- HPPD), Citrin deficiency (CD), Ornithine transcarbamylase deficiency (OTCD), Citrullinemia type I (CTLN1), Argininosuccinic aciduria (ASA), Methylmalonic academia (MMA cblC), Methy…	DNA was prepared from the Peripheral Whole Blood	NGS: 140 genes; MassArray: 35 genes	Data not available	Data not available	SNV, small deletion, insertion of 3kb, duplication	Data not available	Sanger Sequencing as part of the genetic analysis	None	Data not available	"Our data indicated that IEMs are never uncommon in Jining, and the disease spectrum and genetic background were clearly elucidated, contributing to the treatment and prenatal genetic counseling of these disorders in the region."	Complementary

## Sheet: Screening_Ethical
Ethical data collected from 12 selected screening articles
		Varients identified				Variants/reults that are controversial in NBS					Consent	Reporting
No.	Source	Pathogenic	Likely Pathogenic	Benign	Likely Benign	VUS	Low/incomplete Penetrant	Carrier	Incidental findings	Other Findings	Obtained Informed Consent?	Release result?
1	Bodian et. al., 2016	Data not available	Data not available	Data not available	Data not available	Yes	Yes, genomic positive, NBS negative	Yes, Duarte carrier, HADHB carrier	Data not available	GALT Duarte Variant Galactosemia; Likely Benign; Genomic True Negative; NBS Uncertain	Yes	Not indicated
2	Roman et. al., 2020	Data not available	Data not available	Data not available	Data not available	Were not reported for NGS-NBS screen but reported for indication based diagnostic list VUS are reported if participants decided to learn some more	Data not available	Yes	Data not available	Data not	Yes	Yes, through Genetic Counselors and/or Clinical Geneticists, based on content of ICF
3	Wojcik et. al., 2021	Yes	Yes	Data not available	Data not available	Yes	in the result there's information about penetrant	Yes, high penetrant	Data not available	Associated with mild phenotype, BDT	Yes	Yes, through ABMGG certified clinical molecular geneticist, physician and genetic counselors
4	Cao et. al., 2024	Yes	Yes	Yes	Yes	Yes	Yes, GJB2 (category did not include penetrance in report intrerpretation)	Yes	Data not available	Yes, GJB2 (category did not include penetrance in report intrerpretation)	Yes	Not indicated
5	Chan et. al., 2024	Yes	Yes	Data not available	Data not available	Yes	Data not available	Yes, false positives in 1st tier screening and were detected as carriers	Data not available	Data not available	Yes	Yes, with counseling
6	Hao et. al., 2022	Yes	Yes	Data not available	Data not available	Data not available	Data not available	Yes	7 diagnosed cases (including cases with incidental findings)	7 diagnosed cases (including cases with incidental findings)	Yes	Clinical Reports were issued 42 days, with genetic counseling
7	Luo et. al., 2020	Yes	Yes	Data not available	Data not available	Data not available	Data not available	Yes	Data not available	Data not available	Written consent was exempted as the residual DBS samples were reused in this study.	No consent
8	Shen et. al., 2024	Yes	Yes	Data not available	Data not available	Yes	Data not available	1 female infant with heterozygous mutations	Data not available	Data not available	Yes	Yes
9	Shum et. al., 2023	Yes	Yes	Yes	Yes	Yes, risk stratified	Data not available	Yes	Data not available	Data not available	Yes	No, de-identified
10	Yang et. al., 2023	Yes	Yes	Yes	Yes	Yes	Data not available	Yes	Data not available	Data not available	Yes	Not indicated
11	Yu et. al., 2024	Data not available	Data not available	Data not available	Data not available	Data not available	Several reports of genetic and clinical phetype gap where there's variants found but without clinical phenotype duig follow-up	Data not available	Data not available	Data not available	Yes	Not indicated
12	Tesorero et. al., 2023	Yes	Yes	Data not available	Data not available	No	No	Yes, HbS	No	No	Yes	Not indicated

## Sheet: Confirmatory_Ethical
Ethical data collected from 14 selected confirmatory articles
		Varients identified				Variants/reults that are controversial in NBS					Consent	Reporting
No.	Source	Pathogenic	Likely Pathogenic	Benign	Likely Benign	VUS	Low/incomplete Penetrant	Carrier	Incidental findings	Other Findings	Obtained Informed Consent?	Release result?
1	Luo et. al., 2024	Yes	Data not available	Data not available	Data not available	Data not available	Data not available	Data not available	Data not available	Data not available	Yes	Metabolic disease specialists made the deffinitive diagnoses basedinitive diagnoses based on the patients on the patients’; intensive genetic counseling’; biochemical performance, genetic mutations, and biochemical performance, genetic mutations, and clinical symptoms. Only patients diagnosed using genetic analysis clinical symptoms. Only patients diagnosed using genetic analysis were included in…
2	Naverette et. al., 2019	Yes	Yes	Yes	Yes	Data not available	Data not available	Yes, these patients had a normal or very mildly abnormal biomarker levels in the first mont of life	Yes, if the guardians allowed	Data not available	Yes	Incidental findings for genes unrelated to the clinical/biochemical phenotypes were reported if the guardians so allowed.
3	He et. al., 2023	Yes	Data not available	Data not available	Data not available	Yes	Data not available	Data not available	Data not available	Data not available	Yes	Not indicated
4	Lampret et. al., 2020	Yes	Yes	Data not available	Data not available	Yes	Data not available	Data not available	Data not available	Data not available	None, programatic	Yes, if clinically beneficial decided by the lab and clinical NBS team)
5	Lin et. al., 2019	Data not available	Data not available	Data not available	Data not available	Data not available	Data not available	Yes, NKH	Data not available	Data not available	Yes	Not indicated
6	Mao et. al., 2020	Yes	Yes	Yes	Data not available	Yes	Data not available	Data not available	Data not available	Data not available	Yes	Not indicated
7	Men et. al., 2023	Pathogenic	Yes	Data not available	Data not available	Yes	Yes, SCADD are positive in MS/MS and NGS but with no clinical symptoms	Yes	Data not available	Data not available	Yes	Not indicated
8	Smon et. al., 2018	Data not available	Data not available	Yes	Data not available	Data not available	Data not available	Yes, MCCC1 and MCCC2	Data not available	Data not available	Yes	Not indicated
9	Tan et. al., 2021	Data not available	Data not available	Data not available	Data not available	Data not available	Data not available	Yes, SLC22A5	Data not available	Data not available	Yes	Not indicated
10	Wang et. al., 2019	Yes	Yes	Data not available	Data not available	Yes	Data not available	Data not available	Data not available	Data not available	Yes	Not indicated
11	Yang et. al., 2019	Yes	Yes	Data not available	Data not available	Yes	Yes, SCADD tested positive but without symptoms even after 3 years	Data not available	Data not available	Data not available	Yes	Not indicated
12	Zhang et. al., 2021	Yes	Yes	Data not available	Data not available	Yes	Data not available	Data not available	Data not available	Data not available	Yes	Not indicated
13	Zhang et. al., 2022	Data not available	Data not available	Data not available	Data not available	Data not available	Data not available	Yes	Data not available	Data not available	Yes	Data not available
14	Yang et. al., 2020	Data not available	Data not available	Data not available	Data not available	Data not available	Data not available	Data not available	Data not available	Data not available	Yes	Not indicated
