# Supplementary material for: Multiplexable, High-Throughput DNA-Based Technologies in Screening and Confirmatory Testing of Newborn Conditions: A Scoping Review
Source: Int J Neonatal Screen. 2025 Nov 13;11(4):104. doi: 10.3390/ijns11040104 (PMC12641697; doi:10.3390/ijns11040104)
Supplement: Supplementary file 1 [file IJNS-11-00104-s001.zip › Supplementary S4 Gene List Included per article.xlsx]

## Sheet: Genes included per article
Screening														Confirmatory
Bodian 2016	Cao 2024	Hao 2022	Lou 2020	Roman 2020	Shen 2024	Shum 2023	Tesorero 2023	Wojcik 2021	Yang 2023	Yu 2024				Adhikari 2020	Chan 2024	He 2023	Lampret 2020	Lin 2019	Luo 2024	Mao 2020	Men 2023	Navarette 2019	Smon 2018	Tan 2021	Wang 2019	Yang 2020		Yang 2019	Zhang 2022	Zhang 2021
																										MassArray	NGS
Gene	Gene	Gene	Gene	Gene	Gene	Gene	Gene	Gene	Gene	Gene				Gene	Gene	Gene	Gene	Gene	Gene	Gene	Gene	Gene	Gene	Gene	Gene	Gene	Gene	Gene	Gene	Gene
AASS	ABCA1	ABCB11	ABCB11	Data not available	ABCA4	ABCD1	SCID, HbS, SMN	AAAS	ABCB11	ABCB11				ACSF3	Data not available	Data not available	ABCD1	Data not available	Data not available	Data not available	ABCD4	AASS	ACADM	Data not available	Data not available	ACADM	ACAD8	ABCD4	Data not available	ABCD4
ACAD8	ABCA4	ABCB4	ABCB4		ABCB11	ABCG5		AARS	ABCD1	ABCC8				CLPB			ABCD4				ACAD8	ABCD4	ACADSB			ACADS	ACADL	ACAD8		ABCD1
ACAD9	ABCB11	ABCD1	ABCC2		ABCB4	ABCG8		AARS2	ABCD4	ABCD1				ABCD4			ACAD8				ACADM	ACAD8	ACADVL			ACADVL	ACADM	ACADM		ACAD8
ACADL	ABCB4	ACAD8	ABGA3		ABCC8	ACAD8		ABAT	ABCG5	ABCD4				ACAD8			ACAD9				ACADS	ACADM	ACAT1			ACAT1	ACADS	ACADS		ACADM
ACADM	ABCB7	ACADM	ACTG1		ABCD1	ACADM		ABCA12	ABCG8	ABCG5				ACADM			ACADL				ACADSB	ACADS	AUH			ARG1	ACADSB	ACADSB		ACADS
ACADS	ABCC2	ACADS	ACVRL1		ABCG5	ACADSB		ABCA3	ACADM	ACAD8				ACADS			ACADM				ACADVL	ACADSB	BCKDHA			ASL	ACADVL	ACADVL		ACADSB
ACADSB	ABCC8	ACADSB	ADA		ABCG8	ACADVL		ABCA4	ACADS	ACADM				ACADSB			ACADS				ACAT1	ACADVL	BCKDHB			ASS1	ACAT1	ACAT1		ACADVL
ACADVL	ABCD1	ACADVL	ADAMTS10		ACADM	ACAT1		ABCB11	ACADSB	ACADS				ACADVL			ACADVL				AMT	ACAT1	BTD			BCKDHA	ARG1	AMT		ACAT1
ACAT1	ABCD3	ACAT1	AGL		ACADS	ADA		ABCB4	ACADVL	ACADSB				ACAT1			ACAT1				ARG1	ADSL	CPT1A			BTD	ASS1	ARG1		AGL
ACSF3	ABCD4	ACTG1	AGPS		ACADVL	AGXT		ABCB7	ACAT1	ACADVL				AHCY			ADA				ASL	AGXT	CPT2			CBS	AUH	ASL		AHCY
ADA	ABCG5	ACTN4	AHCY		ACAT1	AHCY		ABCC2	ADA	ACAT1				ALDH4A1			ALDH18A1				ASS1	ALDH7A1	DBT			CPT1A	BCKDHA	ASS1		ALDOB
AHCY	ABCG8	ACVRL1	AHI1		ADA	ALDH5A1		ABCC6	AGL	ADA				ARG1			ARG1				ATP7B	ALDOB	DLD			CPT2	BCKDHB	ATP7B		ARG1
ALDH4A1	ACAD8	ADAMTS13	AIFM1		AGA	ALDH7A1		ABCC8	ALDOB	AGL				ASL			ASL				AUH	AMN	ETFA			DBT	BTD	AUH		ARSA
ALDOB	ACADM	ADCY1	ALDOA		AGL	ALDOB		ABCC9	ARG1	ALDH7A1				ASS1			ASS				BCKDHA	AMT	ETFB			ETFDH	CBS	BCKDHA		ARSB
AMT	ACADS	AHCY	AMT GCSH		ALDOB	ALPL		ABCC9	ASL	ALDOB				AUH			AUH				BCKDHB	ARG1	ETFDH			FAH	CPT1A	BCKDHB		ASL
ARG1	ACADSB	AIFM1	ANK1		ALPL	AMT		ABCC9	ASS1	AMT				BCKDHA			BCAT2				BTD	ARG2	ETHE1			GCDH	CPT2	BTD		ASS1
ARSB	ACADVL	ALAD	ANO5		AMT	APOB		ABCD1	ATP7B	ARG1				BCKDHB			BCKDHA				CBS	ASL	GCDH			HLCS	DBT	CBS		ATP7B
ASL	ACAT1	ALAS2	AP3B1		ARSA	APOE		ABCD4	ATP8B1	ARSB				BTD			BCKDHB				CD320	ASS1	HADHA			HMGCL	ETFA	CD320		AUH
ASS1	ACD	ALDH3A2	ARSB		ARSB	ARG1		ABCG5	AUH	ASL				CBS			BTD				CLPB	BCKDHA	HADHB			IVD	ETFB	CLPB		BCKDHA
ATP7B	ACOX2	ALG1	ASS1		ASL	ARSA		ACAD8	BCKDHA	ASS1				CD320			CD320				CPS1	BCKDHB	HLCS			MACHC	ETFDH	CPS1		BCKDHB
ATRX	ACSF3	ALMS1	ATL1		ASS1	ARSB		ACAD9	BCKDHB	ATP7B				CPS1			CPS1				CPT1A	BCKDK	HMGCL			MAT1A	FAH	CPT1A		BTD
AUH	ACTC1	AMN	ATP2B2		ATM	ASL		ACADL	BCL11B	ATP8B1				CPT1A			CPT1A				CPT2	C7orf10 (SUGCT)	HSD17B10			MCCC1	GCDH	CPT2		CBS
BCKDHA	ACVR1	AMT	B9D2		ATP7B	ASS1		ACADM	BTD	AUH				CPT2			CPT2				CTH	CA5A	IVD			MCCC2	HADH	CTH		CPS1
BCKDHB	ACVRL1	ANK1	BBS10		BBS1	ATP7A		ACADS	BTK	BCKDHA				DBT			DBT				DBT	CBS	LMBD1			MMAA	HADHA	CYP11A1		CPT1A
BCKDK	ADA	ANOS1	BCKDHB		BBS2	ATP7B		ACADSB	CBS	BCKDHB				DLD			DLD				DLD	CD320	MCCC1			MMAB	HADHB	CYP11B1		CPT2
BTD	ADAMTS13	AP3B1	BLOC1S3		BCKDHA	AUH		ACADVL	CPS1	BCL11B				DNAJC19			ETFA				DNAJC19	CPS1	MCCC2			MUT	HLCS	CYP11B2		CYP11B1
CBS	ADK	APC	BLOC1S6		BCKDHB	BCKDHA		ACAT1	CPT1A	BTD				ETFA			ETFB				DUOX2	CPT1A	MMAA			OTC	HMGCL	CYP17A1		DBT
CD3D	AGA	AQP2	BMPR2		BTD	BCKDHB		ACBD5	CPT2	BTK				ETFB			ETFDH				ETFA	CPT2	MMAB			PAH	HSD17B10	DBT		DLD
CD3E	AGL	AR	BSCL2		BTK	BTD		ACE	CYBB	CBS				ETFDH			ETHE1				ETFB	CUBN	MMACHC			PCCA	IVD	DLD		DNAJC12
CFTR	AGRN	ARG1	CA‹2'		CAPN3	CBS		ACO2	CYP27B1	CPS1				ETHE1			FAH				ETFDH	D2HGDH	MMADHC			PCCB	MAT1A	DNAJC19		ETFA
CPS1	AHCY	ARMC4	CAV1		CBS	CD3G		ACOX1	DBT	CPT1A				FAH			GCDH				ETHE1	DBT	MUT			PTS	MCCC1	DUOX2		ETFB
CPT1A	AKR1D1	ARSA	CAV3		CEP290	CD8A		ACSF3	DLD	CPT2				GCDH			GCH1				FAH	DDC	PCCA			QDPR	MCCC2	ETFA		ETFDH
CPT2	ALAS2	ASL	CBLN2		CFTR	CFTR		ACTA1	DPYD	CYBB				GCH1			GLUL				G6PD	DLAT	PCCB			SLC22A5	MMAA	ETFB		ETHE1
CTNS	ALDH4A1	ASS1	CC2D2A		CHRNE	CIITA		ACTA1	DUOX2	CYP27A1				GNMT			HADH				GCDH	DLD	SLC22A5			SLC25A13	MMAB	ETFDH		FAH
CYP11B1	ALDH6A1	ATL1	CD3D		CLN3	COQ2		ACTA2	DUOXA2	CYP27B1				HADH			HADHA				GCH1	DPYD	SLC25A20			SLC25A20	MMACHC	ETHE1		G6PC
CYP17A1	ALDH7A1	ATM	CDH23		CLN5	COQ8A		ACTB	ETFA	DBT				HADHA			HADHB				GCSH	ETFA	SUCLA2				MMADHC	FAH		GAA
CYP21A2	ALDOA	ATP2B2	CEP290		CLN6	CPS1		ACTB	ETFB	DLD				HADHB			HLCS				GLDC	ETFB	SUCLG1				MTHFR	G6PD		GALC
DBT	ALDOB	ATP6V0A4	CIB2		COL4A3	CPT1A		ACTC1	ETFDH	DMD				HCFC1			HMGCL				GPHN	ETFDH	TCN2				MUT	GCDH		GALNS
DCLRE1C	ALG14	ATP6V1B1	CL/\/3		COL4A4	CPT2		ACTC1	ETHE1	DUOX2				HLCS			HMGCS2				HADH	ETHE1					MUT	GCH1		GALT
DECR1	ALG2	ATP7A	CLCN7		COL7A1	CTNS		ACTC1	F9	ETFA				HMGCL			HPD				HADHA	FAH					OTC	GCSH		GBA
DLD	ALPL	ATP7B	CLCNS		CPS1	CYP27A1		ACTC1	FAH	ETFB				HPD			HSD17B10				HADHB	FLAD1					PAH	GLDC		GCDH
DNAJC19	AMACR	ATP8B1	CLDN14		CPT2	CYP27B1		ACTG1	FOXP3	ETFDH				HSD17B10			IVD				HGD	GALE					PAH	GPHN		GCH1
DUOX2	AMT	AUH	CLN5		CTNS	DBT		ACTG1	G6PC	ETHE1				IVD			LMBRD1				HLCS	GALK1					PCCA	HADH		GLA
DUOXA2	ANK1	AVPR2	CLRN1		CYP11B1	DDC		ACTG2	G6PD	F9				LMBRD1			MCCC1				HMGCL	GALT					PCCB	HADHA		GLB1
ETFA	ANOS1	BCKDHA	CNBP		CYP4V2	DLAT		ACTN1	GAA	FAH				MAT1A			MCCC2				HPD	GAMT					PTS	HADHB		GLDC
ETFB	ANXA11	BCKDHB	COCH		DBT	ETFA		ACTN2	GALC	FANCA				MCCC1			MLYCD				IVD	GATM					PTS	HGD		GNMT
ETFDH	APEX1	BFSP2	COL11A2		DLD	ETFB		ACTN2	GALE	FANCC				MCCC2			MMAA				LMBRD1	GCDH					SLC22A5	HLCS		HADH
ETHE1	APOB	BLOC1S3	COL17A1		DMD	ETFDH		ACTN4	GALK1	FBN1				MCEE			MMAB				MAT1A	GCH1					SLC22A5	HMGCL		HADHA
FAH	APOE	BLOC1S6	COL1A1		DYSF	F8		ACVR1	GALNS	FOXP3				MLYCD			MMACHC				MCCC1	GIF					SLC25A13	HPD		HADHB
FOXE1	AR	BMPR2	COL1A2		ETFA	F9		ACVR2B	GALT	G6PC				MMAA			MMADHC				MCCC2	GLDC					SLC25A20	HSD3B2		HCFC1
FOXN1	ARG1	BRAF	COL4A4		ETFB	FAH		ACVRL1	GBA	G6PD				MMAB			MMUT				MCEE	GRHPR					(Incomplete)	IVD		HLCS
FTCD	ARSA	BSND	COL5A1		ETFDH	FOLR1		ADA	GCDH	GAA				MMACHC			MTR				MLYCD	HADHA						LMBRD1		HMGCL
G6PD	ARSB	BTD	COX10		F9	FOXN1		ADAM17	GCH1	GALC				MMADHC			MTRR				MMAA	HADHB						MAT1A		HPD
GAA	ASCL1	BTK	COX15		FAH	FUCA1		ADAMTS13	GH1	GALE				MTHFR			NAGS				MMAB	HCFC1						MCCC1		HSD17B10
GALC	ASL	C3	COX6B1		FANCA	G6PC1		ADAMTS2	GHRHR	GALK1				MTR			OTC				MMACHC	HGD						MCCC2		IDS
GALE	ASS1	CA2	CPT2		G6PC	GAA		ADAMTSL2	GJB2	GALNS				MTRR			PAH				MMADHC	HLCS						MCEE		IDUA
GALK1	ATM	CABP2	CRTAP		GAA	GALC		ADAR	GJB3	GALT				MUT							MOCS1	HMGCL						MLYCD		IVD
GALNS	ATP13A2	CBS	CTC1		GALC	GALE		ADAR	GLA	GBA				OAT							MOCS2	HOGA1						MMAA		L2HGDH
GALT	ATP7B	CCDC103	CYBB		GALK1	GALK1		ADK	GLDC	GCDH				OPA3							MTHFR	HPD						MMAB		LMBRD1
GBA	ATXN2	CCDC114	CYP17A1		GALNS	GALNS		AGA	HADH	GCH1				OTC							MUT	HPRT1						MMACHC		MAT1A
GCDH	AUH	CCDC39	CYP21A2		GALT	GALT		AGL	HADHA	GH1				PAH							OAT	IDH2						MMADHC		MCCC1
GCH1	AVPR2	CCDC40	D2HGDH		GBA	GAMT		AGPS	HADHB	GHRHR				PCBD1							OTC	IVD						MOCS1		MCCC2
GLA	BAX	CCDC50	DBT		GBE1	GATM		AGRN	HBB	GJB2				PCCA							PAH	L2HGDH						MOCS2		MCEE
GLB1	BBS1	CCDC65	DCLREIC		GCDH	GBA1		AGT	HCFC1	GJB3				PCCB							PAX8	LMBRD1						MTHFR		MLYCD
GLDC	BBS10	CD19	DDB2		GJB2	GCDH		AGTR1	HLCS	GLA				PPM1K							PC	MCCC1						MUT		MMAA
GLI2	BBS12	CD55	DFNAS		GLA	GCH1		AGXT	HMGCL	GLDC				PRODH							PCBD1	MCCC2						OAT		MMAB
GLIS3	BBS2	CD59	DFNB31		GLB1	GGCX		AHI1	HMGCS2	HADH				PTS							PCCA	MCEE						OTC		MMACHC
GNMT	BCAT1	CDH23	DFNB59		GLDC	GLA		AHSP	HPD	HADHA				QDPR							PCCB	MLYCD						PAH		MMADHC
GSS	BCAT2	CEACAM16	DGX		GNPTAB	GLDC		AIFM1	HSD3B7	HADHB				SERAC1							PTS	MMAA						PAX8		MTHFR
GUSB	BCKDHA	CEP290	DKC1		GNS	GRHPR		AIP	IDS	HBA1				SLC22A5							QDPR	MMAB						PC		MUT
HADH	BCKDHB	CFH	DLD		GPR143	GSS		AIRE	IDUA	HBA2				SLC25A13							SERAC1	MMACHC						PCBD1		NADK2
HADHA	BCR	CFHR5	DNAHS		HADH	HADHA		AK1	IL2RG	HBB				SLC25A15							SLC22A5	MMADHC						PCCA		NAGS
HADHB	BLK	CFI	DNAJC19		HBA1	HADHB		AKAP9	IL7R	HCFC1				SLC25A20							SLC25A13	MMADHC						PCCB		NPC1
HAL	BMPR2	CFP	DNM2		HBA2	HBB		AKR1D1	IVD	HLCS				SUCLA2							SLC25A15	MTHFR						POR		NPC2
HBA1	BRAF	CFTR	DTNBP1		HBB	HFE		AKT2	JAK3	HMGCL				SUCLG1							SLC25A20	MTR						PTS		OAT
HBA2	BSND	CHD7	DYNC1H1		HEXA	HLCS		AKT3	LMBRD1	HMGCS2				TAT							SLC5A5	MTRR						QDPR		OTC
HBB	BTD	CIB2	DYSF		HEXB	HMGCL		ALAS2	MAT1A	HPD				TAZ							SPR	MUT						SERAC1		PAH
HCFC1	BTK	CLCN1	EDAR		HGSNAT	HMGCS2		ALB	MCCC1	HSD3B7				TCN2							SUCLA2	MVK						SLC22A5		PC
HGD	C15orf41	CLCN5	EDARADD		HLCS	HOGA1		ALDH18A1	MCCC2	IDS											SUCLG1	NAGS						SLC25A13		PCBD1
HLCS	C3	CLCNKB	EDN3		IDS	HPD		ALDH1A2	MLYCD	IDUA											SUOX	NFU1						SLC25A15		PCCA
HMGCL	CA2	CLDN14	EDNRB		IDUA	HPRT1		ALDH3A2	MMAA	IL2RG											TAT	OTC						SLC25A20		PCCB
HMGCS2	CACNA1D	CLIC5	EGR2		IL2RG	HSD17B10		ALDH4A1	MMAB	IL7R											TG	PAH						SLC5A5		PRODH
HPD	CACNA1H	CLPP	EIF2AK4		IVD	IDS		ALDH5A1	MMACHC	IVD											TMEM70	PC						SPR		PSAP
HSD17B10	CALR	CLRN1	ELANE		KCNJ11	IDUA		ALDOA	MMADHC	JAK3											TPO	PCBD1						STAR		PTS
HSD3B2	CAPN3	COCH	ENG		LIPA	IL2RG		ALDOB	MMUT	KCNJ11											TSHB	PCCA						SUCLA2		QDPR
IDS	CARD11	COL11A1	ENO3		LRMDA	IL7R		ALG1	MTHFR	LMBRD1											TSHR.	PCCB						SUCLG1		SLC22A5
IDUA	CBS	COL11A2	ENPP1		LRP5	IVD		ALG11	MT-ND5	MAT1A												PDHA1						SUCLG2		SLC25A13
IL2RA	CD3D	COL17A1	ERCC2		MAN2B1	LCK		ALG12	MTR	MCCC1												PDHB						SUOX		SLC25A15
IL2RG	CD40LG	COL1A1	ERCC4		MCCC1	LDLR		ALG2	MT-RNR1	MCCC2												PDHX						TAT		SLC25A20
IL7R	CD46	COL1A2	ERCCS		MCCC2	LDLRAP1		ALG3	MTRR	MCEE												PNPO						TG		SLC37A4
IVD	CDAN1	COL2A1	ESPN		MCEE	LIG4		ALG6	MT-TH	MLYCD												PPM1K						TMEM70		SMPD1
IYD	CEL	COL4A3	ETFB		MCOLN1	LMBRD1		ALG8	MT-TL1	MMAA												PTS						TPO		SUCLA2
JAK3	CEP290	COL4A4	ETFDH		MEFV	LPL		ALG9	NAGLU	MMAB												QDPR						TSHB		SUCLG1
LCK	CFB	COL4A5	EVC		MFSD8	MAT1A		ALMS1	NAGS	MMACHC												RFK						TSHR		TAT
LHX3	CFH	COL4A6	EXT2		MKS1	MCEE		ALOX12B	NPC1	MMADHC												SLC19A2						(Incomplete)		TAZ
LIG4	CFHR1	COL9A1	EYA4		MMAA	MLYCD		ALOXE3	NPC2	MMUT												SLC19A3
LMBRD1	CFHR3	COL9A2	F13B		MMAB	MMAA		ALPL	NUDT15	MTHFR												SLC22A5
MAT1A	CFI	COL9A3	FANCA		MMACHC	MMAB		ALS2	OAT	MTR												SLC25A13
MCCC1	CFTR	COMP	FANCC		MMADHC	MMACHC		ALX4	OTC	MT-RNR1												SLC25A15
MCCC2	CHAT	COQ2	FASTKD2		MOCS1	MMADHC		AMACR	PAH	MTRR												SLC25A19
MCEE	CHD7	COQ6	FGA		MTHFR	MMUT		AMACR	PAX8	MT-TH												SLC25A20
MLYCD	CHRNA1	COQ8B	FGD4		MTR	MOCS1		AMELX	PCBD1	MYH9												SLC25A32
MMAA	CHRNB1	CPOX	FGF23		MT-RNR1	MOCS2		AMN	PCCA	MYO7A												SLC2A1 (GLUT1)
MMAB	CHRND	CPS1	FGFR1		MTRR	MTHFR		AMPD1	PCCB	MYO7A												SLC3A1
MMACHC	CHRNE	CPT1A	FGFR3		MUT	MTR		AMT	PHEX	NAGLU												SLC52A1
MMADHC	CITED2	CPT2	FGG		NAGLU	MTRR		ANK1	PMM2	NAGS												SLC52A2
MTHFD1	CLCN5	CRB1	FIG4		NPC1	MTTP		ANK2	PTS	NF1												SLC52A3
MTHFR	CLCN7	CRTAP	FREM2		NPC2	NADK2		ANKH	PYGL	NPC1												SLC6A8
MTR	CLCNKA	CRYAA	G6PC3		NPHS1	NAGS		ANKRD1	QDPR	NPC2												SLC7A7
MTRR	CLCNKB	CRYAB	GAA		NR0B1	NHEJ1		ANKRD1	RAG1	OAT												SLC7A9
MUT	CLDN16	CRYBA1	GALK1		OCA2	NPC1		ANKRD26	RAG2	OTC												SPR
NAGS	CLDN19	CRYBB1	GALNS		OTC	NPC2		ANO10	RB1	PAH												SUCLA2
NFKBIA	CLN3	CRYBB2	GALT		PAH	NR0B1		ANO5	RMRP	PAX8												SUCLG1
NHEJ1	CLN5	CRYGC	GARS		PCCA	ORAI1		ANO5	SLC22A5	PCBD1												TAT
NKX2-1	CLN6	CRYGD	GBE1		PCCB	OTC		ANTXR2	SLC25A13	PCCA												TCN1
NKX2-5	CLN8	CRYM	GCH1		PHKA2	OXCT1		AP1S3	SLC25A15	PCCB												TCN2
NPC1	CLTCL1	CUBN	GDAP1		PKHD1	PAH		AP3B1	SLC25A20	PHEX												TH
NPC2	CNNM2	CYBA	GFI1		PMM2	PCBD1		AP4M1	SLC26A4	PMM2												TPK1
OAT	COL13A1	CYBB	GJB1		PPT1	PCCA		APC	SLC37A4	PTPN11
OPA3	COL1A1	CYP11B1	GJB3		PRF1	PCCB		APC	SMN1	PTS
OPLAH	COL1A2	CYP11B2	GJB6		PTS	PCSK9		APOB	SMPD1	PYGL
OTC	COL4A3	CYP1B1	GNPTG		PYGL	PDHA1		APOE	SPR	QDPR
PAH	COL4A4	CYP21A2	GNS		RAG1	PDHX		APP	TAT	RAG1
PAX8	COL4A5	CYP27B1	GP1BB		RAG2	PDSS1		APRT	TG	RAG2
PC	COL7A1	DBT	GP9		RMRP	PDSS2		APTX	THRA	RB1
PCBD1	COL9A1	DCDC2	GRIP1		RS1	PGM3		AR	THRB	RMRP
PCCA	COL9A2	DFNA5	GTF2H5		SGSH	PHEX		AR	TPMT	SLC22A5
PCCB	COL9A3	DFNB59	GUCY2D		SLC12A3	PHGDH		ARFGEF2	TPO	SLC25A13
PEPD	COLQ	DGKE	GUSB		SLC22A5	PNP		ARG1	TSHB	SLC25A15
PNP	COMP	DIABLO	GYG1		SLC24A5	PNPO		ARHGAP31	TSHR	SLC25A20
POU1F1	CPS1	DIAPH1	GYS1		SLC26A2	PRF1		ARHGEF9	UGT1A1	SLC26A4
PPM1K	CPT1A	DMD	GYS2		SLC26A4	PSAT1		ARID1A	VDR	SLC2A1
PRODH	CPT2	DNAAF1	HADHB		SLC37A4	PSPH		ARID1B	WAS	SLC37A4
PROP1	CTH	DNAAF2	HAMP		SLC45A2	PTS		ARL13B	WT1	SLC39A4
PTPRC	CTNNA3	DNAAF3	HEXA		SLC6A8	QDPR		ARMC4		SMN1
PTS	CTNS	DNAAF4	HEXB		SMN1	RFX5		ARSA		SMPD1
QDPR	CTSD	DNAAF5	HGSNAT		SMPD1	RFXANK		ARSB		SPR
RAG1	CTSF	DNAH11	HPD		STX11	RFXAP		ARSE		TAT
RAG2	CYB5A	DNAH5	HPS1		STXBP2	SERPING1		ARX		TG
SERPINA1	CYB5R3	DNAI1	HPS5		TCIRG1	SLC18A2		ASCL1		TH
SERPINA7	CYBB	DNAI2	HPS6		TGM1	SLC19A2		ASL		THRA
SLC22A5	CYP11B1	DNAL1	HSD17B10		TPP1	SLC19A3		ASNS		THRB
SLC25A13	CYP17A1	DRC1	HSD17B4		TYR	SLC22A5		ASPA		TPO
SLC25A15	CYP21A2	DSPP	HSPB1		TYRP1	SLC25A13		ASS1		TSC1
SLC25A20	CYP4V2	DTNBP1	HSPB8		UGT1A1	SLC25A20		ATIC		TSC2
SLC5A5	CYP7B1	EDN3	IDH2		UNC13D	SLC2A1		ATM		TSHB
SLC7A7	DAO	EDNRB	IDS		USH2A	SLC30A10		ATN1		TSHR
SMPD1	DBT	EGR2	IL7R		WAS	SLC37A4		ATP1A2		TTPA
SPR	DCLRE1C	EIF2B1	INPPSE		ABCA1	SLC46A1		ATP1A3		UGT1A1
STAR	DEPDC5	EIF2B2	JAK3		ABCB7	SLC6A19		ATP2A1		USH1C
STK4	DGCR2	EIF2B3	KCNAS		ABCC2	SLC6A3		ATP6AP2		USH2A
SUCLA2	DKC1	EIF2B4	KCNE1		ABCD3	SLC6A8		ATP6V0A2		VDR
SUCLG1	DLD	EIF2B5	KCNK3		ABCD4	SMN1		ATP6V1B1		WAS
SUGCT (C7ORF10)	DMD	ELANE	KCNQ4		ACAD8	SPR		ATP7A		WT1
TAT	DMP1	ELMOD3	KIF1B		ACADSB	STIM1		ATP7A
TAZ	DNAJC12	ELN	KRAS		ACD	STXBP2		ATP7A
TCN2	DNAJC19	ENG	KRT14		ACOX2	TAT		ATP7B
TG	DNAJC5	EPB41	KRT5		ACSF3	TBX1		ATP8B1
TPO	DNM1L	EPB42	L//\/CJ3D		ACTC1	TH		ATR
TRHR	DOCK8	EPS8	LAMA3		ACVR1	TPP1		ATRX
TSHB	DOK7	ESPN	LAMB3		ACVRL1	TTPA		AUH
TSHR	DPAGT1	ESRRB	LAMC2		ADAMTS13	UNC13D		AVPR2
ZAP70	DSC2	ETFA	LDHA		ADK	VKORC1		AXL
	DSP	ETFB	LH73		AGRN	ZAP70		B3GALTL
	DUOX2	ETFDH	LHFPLS		AHCY			B3GAT3
	DUOXA2	ETHE1	LIG4		AKR1D1			B4GALT1
	DYSF	EYA1	LITAF		ALAS2			B9D2
	EDN3	F8	LRRK2		ALDH4A1			BAAT
	EFL1	F9	MCCC2		ALDH6A1			BAG3
	EGF	FAH	MCEE		ALDH7A1			BAG3
	EIF2AK3	FANCA	MCOLN1		ALDOA			BANF1
	ELANE	FANCC	MFN2		ALG14			BARD1
	ELN	FANCG	MITF		ALG2			BBS1
	ELP3	FBN1	MMAA		AMACR			BBS10
	ENO3	FECH	MMAB		ANK1			BBS12
	ENPP1	FGFR1	MMACHC		ANOS1			BBS2
	EPM2A	FGFR2	MMADHC		ANXA11			BBS4
	ETFA	FGFR3	MOCS2		APEX1			BBS5
	ETFB	FOXI1	MTHFR		APOB			BBS7
	ETFDH	G6PC	MTMR2		APOE			BBS9
	ETHE1	G6PC3	MTR		AR			BCKDHA
	F8	G6PD	MTRR		ARG1			BCKDHB
	F9	GAA	MYBPC3		ASCL1			BCL9
	FAH	GALC	MYO15A		ATP13A2			BCS1L
	FANCA	GATA4	MYO6		ATXN2			BDNF
	FBN1	GATA6	MYO7A		AUH			BICD2
	FBP1	GBA	MYOIA		AVPR2			BIN1
	FBP2	GCDH	NAGLU		BAX			BLM
	FCGR2A	GCH1	NCF1		BBS10			BLOC1S3
	FGA	GDAP1	NCF2		BBS12			BLOC1S6
	FGB	GDF1	NCF4		BCAT1			BMPR1A
	FGF23	GIPC3	NDRG1		BCAT2			BMPR1A
	FGFR1	GJA3	NEFL		BCR			BMPR2
	FGG	GJA8	NF2		BLK			BNC2
	FHL1	GJB1	NHEJ1		BMPR2			BPGM
	FKBP10	GJB2	NHP2		BRAF			BRAF
	FKBP6	GJB3	NOP10		BSND			BRAF
	FLG	GJB6	NPC2		C15orf41			BRCA1
	FLT3	GLA	NPHP1		C3			BRCA2
	FOXE1	GLB1	NPHS1		CA2			BRCA2
	FTL	GLDC	NR0B1		CACNA1D			BSCL2
	FUCA1	GPC3	NRAS		CACNA1H			BSCL2
	FXYD2	GPR143	OCA2		CALR			BSND
	FZD4	GRXCR1	OFD1		CARD11			BTD
	G6PC	GUCY2D	OPA3		CD3D			BTK
	G6PC3	HADH	OSTM1		CD40LG			BVES
	G6PD	HADHA	OTOF		CD46			C10ORF2
	GAA	HADHB	PARK2		CDAN1			C15ORF41
	GALC	HARS2	PAX8		CEL			C3
	GALE	HAX1	PCBD1		CFB			CA2
	GALK1	HBA1	PCCB		CFH			CACNA1A
	GALNS	HBA2	PCDH15		CFHR1			CACNA1C
	GALT	HBB	PFKM		CFHR3			CACNA1D
	GAMT	HFE	PGAM2		CFI			CACNA1F
	GATA1	HLCS	PHEX		CHAT			CACNA1S
	GATA4	HMBS	PHKA1		CHD7			CACNA2D1
	GATM	HMGCL	PHKA2		CHRNA1			CACNB2
	GBA	HOMER2	PHKG2		CHRNB1			CAPN3
	GBE1	HPD	PIGA		CHRND			CARS2
	GCDH	HPS1	PINK1		CITED2			CASK
	GCH1	HPS3	PKD1		CLCN5			CASP10
	GCK	HPS4	PKD2		CLCN7			CASQ2
	GCM2	HPS5	PLEC		CLCNKA			CAV3
	GCSH	HPS6	PLP1		CLCNKB			CAV3
	GDNF	HSD17B10	PMP22		CLDN16			CAV3
	GFM1	HSD17B4	POMT2		CLDN19			CAV3
	GFPT1	HSF4	POU1F1		CLN8			CAV3
	GHR	HSPB1	POU3F4		CLTCL1			CBL
	GJB2	HSPB8	PRNP		CNNM2			CBS
	GJB3	HYDIN	PROP1		COL13A1			CC2D2A
	GLA	ICOS	PRX		COL1A1			CCDC103
	GLB1	IDS	PSAP		COL1A2			CCDC39
	GLDC	IL2RG	PTPN11		COL4A5			CCDC40
	GLIS3	ILDR1	PTPRC		COL9A1			CCDC50
	GLRX5	INF2	PTS		COL9A2			CCDC78
	GLUD1	INVS	PYGL		COL9A3			CCDC88C
	GM2A	ITGA3	PYGM		COLQ			CD2AP
	GNAS	ITGB4	QDPR		COMP			CD36
	GNB1	IVD	RAB7A		CPT1A			CD40LG
	GNMT	JAG1	RAF1		CTH			CD46
	GNPTAB	KANK2	RAG1		CTNNA3			CD96
	GNPTG	KARS	RAG2		CTSD			CDAN1
	GNS	KCNE1	REEP1		CTSF			CDAN3
	GP1BA	KCNH2	RHO		CYB5A			CDH1
	GPHN	KCNJ1	RP2		CYB5R3			CDH1
	GPR143	KCNJ10	RPE65		CYBB			CDH23
	GRN	KCNQ1	RPGR		CYP17A1			CDH23
	GTF2I	KCNQ4	RPGRIP1L		CYP21A2			CDK5RAP2
	GUSB	KIF1B	RPL11		CYP7B1			CDKL5
	GYG1	KRAS	RPL35A		DAO			CDKN1C
	GYS1	LAMA3	RPS10		DCLRE1C			CDKN2A
	GYS2	LAMB2	RPS17		DEPDC5			CDON
	H19	LAMB3	RPS19		DGCR2			CDSN
	HADH	LAMC2	RPS24		DKC1			CDT1
	HADHA	LARS2	RPS7		DMP1			CEACAM16
	HADHB	LHFPL5	RTEL1		DNAJC12			CENPJ
	HAL	LITAF	SANS		DNAJC19			CEP152
	HAX1	LMNA	SBF2		DNAJC5			CEP290
	HBA1	LMNA	SCNN1B		DNM1L			CEP41
	HBA2	LMX1B	SCNN1G		DOCK8			CFB
	HBB	LOXHD1	SGCA		DOK7			CFC1
	HBG2	LRBA	SGCB		DPAGT1			CFD
	HCFC1	LRRC6	SGCD		DSC2			CFH
	HEXA	LRTOMT	SGCG		DSP			CFHR1
	HEXB	LTBP2	SGSH		DUOX2			CFHR3
	HGSNAT	LYST	SH3TC2		DUOXA2			CFHR4
	HK1	MAF	SKIV2L		EDN3			CFHR5
	HLCS	MARVELD2	SLC12A6		EFL1			CFI
	HMGCL	MAT1A	SLC24A5		EGF			CFL2
	HNF1A	MATN3	SLC26A2		EIF2AK3			CFP
	HNF4A	MCCC1	SLC26A4		ELANE			CFTR
	HPD	MCCC2	SLC37A4		ELN			CHAT
	HSD17B10	MCEE	SLC40A1		ELP3			CHD2
	HSD3B7	MECP2	SLC45A2		ENO3			CHD7
	HSPA9	MET	SLC4A1		ENPP1			CHEK2
	HTRA2	MFN2	SLC7A9		EPM2A			CHKB
	HYAL1	MIP	SLCSAS		ETHE1			CHM
	IDS	MIR96	SMN2		F8			CHRM2
	IDUA	MITF	SMPD1		FBN1			CHRNA1
	IFITM5	MLYCD	SNCA		FBP1			CHRNA2
	IGF2	MMAA	SOS1		FBP2			CHRNB1
	IGSF1	MMAB	SPAST		FCGR2A			CHRND
	IL10	MMACHC	SPG11		FGA			CHRNE
	IL10RA	MMADHC	SPTB		FGB			CHRNG
	IL10RB	MPV17	STRA6		FGF23			CHST3
	IL17RD	MPZ	STRC		FGFR1			CHSY1
	IL2RG	MTHFR	STX11		FGG			CIRH1A
	IL36RN	MTMR2	STXBP2		FHL1			CISD2
	IL7R	MTR	SUGCT		FKBP10			CITED2
	INS	MTRR	TAT		FKBP6			CLCN1
	INSR	MUT	TAZ		FLG			CLCN5
	ITGA2B	MUTYH	TECTA		FLT3			CLCN7
	ITGB3	MYBPC3	TERC		FOXE1			CLDN1
	ITPA	MYH14	TG		FTL			CLDN14
	IYD	MYH7	TINF2		FUCA1			CLDN19
	JAG1	MYH9	TMC1		FXYD2			CLMP
	JAK2	MYH9	TMEM216		FZD4			CLN3
	JAK3	MYO15A	TMEM67		G6PC3			CLN5
	JUP	MYO1E	TMIE		G6PD			CLN6
	KCNC3	MYO3A	TMPRSS3		GALE			CLN8
	KCNH2	MYO5A	TNNI3		GAMT			CLPP
	KCNJ1	MYO6	TNNT2		GATA1			CLRN1
	KCNJ11	MYO7A	TPO		GATA4			CNGB3
	KCNJ5	MYOC	TPP1		GATM			CNTNAP2
	KCNQ1	NADK2	TRIOBP		GCH1			COCH
	KCNQ2	NAGS	TRPV4		GCK			COG4
	KCNT1	NARS2	TSC2		GCM2			COG5
	KIF5A	NCF1	TSHR		GCSH			COG7
	KISS1R	NCF2	TTN		GDNF			COL11A1
	KLF1	NCF4	TYR		GFM1			COL11A2
	KRAS	NDP	TYRP1		GFPT1			COL17A1
	KRT14	NEFH	UBA1		GHR			COL1A1
	KRT5	NEFL	UCHL1		GJB3			COL1A1
	LAMA2	NF1	USH1C		GLIS3			COL1A2
	LAMP2	NF2	USH2A		GLRX5			COL2A1
	LBR	NFKB2	VAPB		GLUD1			COL3A1
	LCT	NKX2-5	VDR		GM2A			COL4A3
	LDHA	NME8	WAS		GNAS			COL4A4
	LDLR	NOTCH2	WRAP53		GNB1			COL4A5
	LDLRAP1	NPC1	XIAP		GNMT			COL5A1
	LIG4	NPC2	XPC		GNPTG			COL5A2
	LIPA	NPHP1	YARS		GP1BA			COL6A1
	LMBRD1	NPHP3	ZFYVE26		GPHN			COL6A2
	LMNA	NPHP4	/7G83		GRN			COL6A3
	LPL	NPHS1	ABCCB		GTF2I			COL7A1
	LRMDA	NPHS2	ABCD1		GUSB			COL9A1
	LRP4	NRAS	ACAD8		GYG1			COL9A2
	LRP5	OCA2	ACADM		GYS1			COLQ
	LYST	OCRL	ACADS		GYS2			COQ2
	MAGED2	OFD1	ACADSB		H19			COQ6
	MAGEL2	OSBPL2	ACADVL		HADHA			COX4I2
	MAN2B1	OTC	ACAT1		HADHB			CP
	MANBA	OTOA	ADAMTS13		HAL			CPOX
	MAP2K1	OTOF	ADGRV1		HAX1			CPS1
	MAT1A	OTOG	AFF2		HBG2			CPT1A
	MATN3	OTOGL	ALDH3A2		HCFC1			CPT2
	MC1R	P2RX2	ALDH5A1		HK1			CPZ
	MCCC1	P3H1	ALDH7A1		HMGCL			CR2
	MCCC2	PAH	ALDOB		HNF1A			CREBBP
	MCEE	PAX2	ALPL		HNF4A			CRELD1
	MCOLN1	PAX3	APTX		HPD			CRLF1
	MECP2	PAX6	ARG1		HSD17B10			CRTAP
	MEFV	PAX8	ARL J38		HSD3B7			CRYAB
	MFSD8	PCBD1	ARSA		HSPA9			CRYAB
	MITF	PCCA	ASL		HTRA2			CSF1R
	MKKS	PCCB	ASPA		HYAL1			CSF2RA
	MKRN3	PCDH15	ATM		IFITM5			CSF2RB
	MKS1	PDSS2	ATP7A		IGF2			CSRP3
	MLYCD	PDZD7	ATP7B		IGSF1			CSRP3
	MMAA	PEX1	ATPBB1		IL10			CSTA
	MMAB	PHEX	AUH		IL10RA			CSTB
	MMACHC	PHKG2	B9D1		IL10RB			CTC1
	MMADHC	PITX3	BBS1		IL17RD			CTDP1
	MOCS1	PKD2	BCKDHA		IL36RN			CTF1
	MOCS2	PKHD1	BCOR		IL7R			CTNS
	MPL	PKLR	BCS1L		INS			CTSD
	MPL	PLCE1	BMPR1B		INSR			CTSK
	MRE11A	PLG	BRAF		ITGA2B			CUBN
	MT-ATP6	PMM2	BTD		ITGB3			CUL7
	MTHFR	PMP22	BTK		ITPA			CYBA
	MT-ND3	PNPT1	CACNA IS		IYD			CYBB
	MTR	POLR1C	CAPN3		JAG1			CYCS
	MT-RNR1	POLR1D	CBS		JAK2			CYP11A1
	MTRR	POU3F4	CD40LG		JAK3			CYP11B1
	MT-TL1	POU4F3	CEP290		JUP			CYP21A2
	MUSK	PPOX	CFTR		KCNC3			CYP27A1
	MUT	PRF1	CHD7		KCNH2			CYP27B1
	MYBPC3	PRKCD	CLCN1		KCNJ1			CYP4F22
	MYH7	PROC	COL11A1		KCNJ5			CYP7A1
	MYH9	PROK2	COL2A1		KCNQ1			CYP7B1
	MYL2	PROKR2	COL4A3		KCNQ2			D2HGDH
	MYL3	PROS1	COL4A5		KCNT1			DAG1
	MYO9A	PRX	COL4A6		KIF5A			DAPK3
	NADK2	PSAP	COL5A2		KISS1R			DBH
	NAGLU	PTPN11	COL7A1		KLF1			DBT
	NAGS	PTPRQ	CPS1		KRAS			DCLRE1C
	NBN	PTS	CPT1A		KRT14			DCTN1
	NDN	QDPR	CRB1		KRT5			DCX
	NDP	RAB27A	CTNS		LAMA2			DCX
	NDUFS4	RAF1	CYBA		LAMP2			DDB2
	NEFH	RB1	CYP11B1		LBR			DDC
	NEK1	RDX	CYP1B1		LCT			DDHD1
	NEU1	RIPOR2	CYP27A1		LDHA			DDOST
	NF1	RPE65	CYP27B 1		LDLR			DDR2
	NF2	RPGR	DECR1		LDLRAP1			DECR1
	NFKB1	RSPH1	DHCR7		LIG4			DES
	NHEJ1	RSPH4A	DLD		LMBRD1			DES
	NHLRC1	RSPH9	DMD		LMNA			DFNA5
	NHP2	SALL1	DMP1		LPL			DFNB31
	NKX2-5	SBF2	DMPK		LRP4			DFNB59
	NOD2	SCARB2	DNAI1		LYST			DGKE
	NOP10	SCN5A	DUOX2		MAGED2			DGUOK
	NOTCH3	SCNN1B	DYNC2H1		MAGEL2			DHCR24
	NPAP1	SCNN1G	EDA		MANBA			DHCR7
	NPC1	SERPING1	EGR2		MAP2K1			DIABLO
	NPC2	SIX1	EMD		MAT1A			DIAPH1
	NPHS1	SIX5	ERCC3		MATN3			DKC1
	NR0B1	SLC12A1	ERCC6		MC1R			DLC1
	NR5A1	SLC17A8	ERCC8		MECP2			DLD
	NRAS	SLC22A5	ETFA		MITF			DLL3
	NSMF	SLC24A5	ETHE1		MKKS			DMD
	NUP214	SLC25A13	EVC2		MKRN3			DMD
	OCA2	SLC25A15	EXT1		MLYCD			DMD
	OCRL	SLC25A20	EYA1		MOCS2			DMP1
	OPA3	SLC26A2	F10		MPL			DMPK
	OSTM1	SLC26A4	F13A1		MRE11A			DNAAF1
	OTC	SLC34A1	F2		MT-ATP6			DNAAF2
	P3H1	SLC34A2	F5		MT-ND3			DNAAF3
	PAH	SLC37A4	FAH		MT-TL1			DNAH11
	PARN	SLC3A1	FANCG		MUSK			DNAH5
	PAX6	SLC45A2	FBN1		MYBPC3			DNAI1
	PAX8	SLC4A1	FGB		MYH7			DNAI2
	PC	SLC4A4	FGFR2		MYH9			DNAJB6
	PCBD1	SLC6A19	FKTN		MYL2			DNAJC19
	PCCA	SLC7A9	FOXN1		MYL3			DNAJC5
	PCCB	SMAD4	FRAS1		MYO9A			DNAL1
	PCDH19	SMARCAL1	FXN		NADK2			DNM2
	PCSK9	SMPD1	G6PC		NAGS			DNM2
	PDHA1	SMPX	G6PD		NBN			DNMT3B
	PFKM	SOS1	GALC		NDN			DOCK8
	PGAM2	SOX10	GALE		NDP			DOK7
	PGM1	SPAG1	GBA		NDUFS4			DOLK
	PHKA1	SPTA1	GCDH		NEFH			DPAGT1
	PHKA2	SPTB	GHR		NEK1			DPM1
	PHKB	STRC	GJB2		NEU1			DPP6
	PHKG1	STS	GLA		NF1			DPYD
	PHKG2	STX11	GLB1		NF2			DSC2
	PHOX2B	STXBP2	GLDC		NFKB1			DSG2
	PKD1	TAT	GNMT		NHEJ1			DSP
	PKHD1	TBC1D24	GNPTAB		NHLRC1			DSP
	PKLR	TBX1	GP1BA		NHP2			DTHD1
	PKP2	TBX6	HADH		NKX2-5			DTNA
	PLEKHM1	TCOF1	HADHA		NOD2			DTNBP1
	PMM2	TECTA	HAX1		NOP10			DUOX2
	POLG2	TJP2	HBA1		NOTCH3			DUOXA2
	PON3	TMC1	HBB		NPAP1			DYSF
	PPM1K	TMIE	HESX1		NR5A1			DYSF
	PPT1	TMPRSS3	HGD		NRAS			ECE1
	PREPL	TNFRSF13B	HLCS		NSMF			EDA
	PRF1	TNNI3	HMGCL		NUP214			EDAR
	PRKAG2	TNNT2	HMGCS2		OCRL			EDARADD
	PRKAG3	TPRN	HPRT1		OPA3			EDN3
	PRODH	TRIOBP	HPS3		OSTM1			EDN3
	PROKR2	TSC1	HPS4		P3H1			EDNRB
	PRRT2	TSC2	HSD17B3		PARN			EDNRB
	PSAP	TSHR	HYAL1		PAX6			EFEMP2
	PTF1A	TSPEAR	ICOS		PAX8			EFHC1
	PTPN11	TYR	IDUA		PC			EFTUD2
	PTPRC	TYRP1	IFTBO		PCBD1			EGR2
	PTS	UBA1	i-I19		PCDH19			EIF2AK3
	PUS1	UNC13D	IKBKAP		PCSK9			EIF2B1
	PYGL	UROD	IL2RG		PDHA1			ELANE
	PYGM	UROS	INSR		PFKM			ELN
	QDPR	USH1C	IVD		PGAM2			EMD
	RAF1	USH1G	JAG1		PGM1			ENG
	RAG1	USH2A	JAK2		PHKA1			ENPP1
	RAG2	VDR	KCNH2		PHKB			EPB42
	RAPSN	WAS	KCNJ1		PHKG1			EPCAM
	RB1	WDR36	KCNO1		PHKG2			EPHX1
	RBCK1	WFS1	L1CAM		PHOX2B			EPM2A
	REEP2	WHRN	L2HGDH		PKD1			ERBB3
	RET	WT1	LAMA2		PKLR			ERCC1
	RFX5	ZFPM2	LAMP2		PKP2			ERCC2
	RFX6	ZMPSTE24	LCT		PLEKHM1			ERCC3
	RFXAP	ZMYND10	LIPA		POLG2			ERCC4
	RIT1		LMNA		PON3			ERCC5
	RMRP		LMX1B		PPM1K			ERCC6
	RPL11		LYST		PREPL			ERCC8
	RPL35A		MAN2B1		PRKAG2			ESCO2
	RPL5		MAT1A		PRKAG3			ESPN
	RPS10		MC1R		PRODH			ESRRB
	RPS17		MCCC1		PROKR2			ETFA
	RPS19		MECP2		PRRT2			ETFB
	RPS24		MEFV		PSAP			ETFDH
	RPS26		MID1		PTF1A			ETHE1
	RPS7		MKS1		PTPN11			EVC
	RS1		MKS1		PTPRC			EVC2
	RTEL1		MLYCD		PUS1			EXT1
	RYR2		MOCS1		PYGM			EXT2
	SBDS		MPZ		QDPR			EYA1
	SCN1A		MTM1		RAF1			EYA4
	SCN4A		MUT		RAPSN			EZH2
	SCN5A		MVK		RB1			F11
	SCN9A		MYH7		RBCK1			F2
	SDCCAG8		NBN		REEP2			F5
	SEC23B		NEB		RET			F8
	SECISBP2		NF1		RFX5			F9
	SEMA3A		NPC1		RFX6			FAAH2
	SERPINA1		NPHP1		RFXAP			FAH
	SGSH		OAT		RIT1			FAM111B
	SH2B3		OCRL		RPL11			FAM126A
	SH2D1A		OTC		RPL35A			FAM134B
	SI		P3H1		RPL5			FAM161A
	SLC12A1		PABPN1		RPS10			FAM20C
	SLC12A3		PAH		RPS17			FAM58A
	SLC16A1		PANK2		RPS19			FANCA
	SLC17A3		PARK7		RPS24			FANCB
	SLC18A3		PAX3		RPS26			FANCC
	SLC19A2		PAX6		RPS7			FANCD2
	SLC22A5		PC		RTEL1			FANCE
	SLC24A5		PCCA		RYR2			FANCF
	SLC25A13		PDHA1		SBDS			FANCG
	SLC25A15		PEX12		SCN1A			FANCI
	SLC25A20		PEX7		SCN4A			FANCL
	SLC25A38		PHKB		SCN5A			FANCM
	SLC26A2		PIGT		SCN9A			FBLN5
	SLC26A4		PKHD1		SDCCAG8			FBLN5
	SLC2A2		PKLR		SEC23B			FBN1
	SLC34A3		PKP2		SECISBP2			FBN1
	SLC37A4		PLG		SEMA3A			FBN1
	SLC45A2		PLOD1		SERPINA1			FBN2
	SLC5A1		PMP22		SH2B3			FGA
	SLC5A5		POMT1		SH2D1A			FGB
	SLC5A7		PPT1		SI			FGD1
	SLC6A8		PRF1		SLC12A1			FGD4
	SLC7A7		PROC		SLC16A1			FGF3
	SMN1		PROS1		SLC17A3			FGFR1
	SMN2		PRPS1		SLC18A3			FGFR2
	SMPD1		PRSS1		SLC19A2			FGFR2
	SNAP25		PTH1R		SLC25A13			FGFR2
	SNRPN		RBM8A		SLC25A15			FGFR2
	SNX10		RET		SLC25A20			FGFR2
	SOD1		RMRP		SLC25A38			FGFR3
	SOS1		RPE65		SLC2A2			FGFR3
	SOX10		RPL5		SLC34A3			FGFR3
	SPR		RPS26		SLC5A1			FGFR3
	SPTB		RPS6KA3		SLC5A5			FGFR3
	SRD5A2		SACS		SLC5A7			FGFR3
	STAT3		SALL1		SLC7A7			FGFR3
	STS		SBDS		SMN2			FGG
	STX11		SCN4A		SNAP25			FH
	STXBP2		SCNN1A		SNRPN			FH
	SUCLA2		SCO1		SNX10			FHL1
	SUCLG1		SERPINA1		SOD1			FHL1
	SUMF1		SERPINC1		SOS1			FHL2
	SUOX		SERPING 1		SOX10			FKBPL
	SYT2		SFTPB		SPR			FKRP
	TAL1		SH2D1A		SPTB			FKRP
	TAL2		sl		SRD5A2			FKTN
	TAP1		SLC22A5		STAT3			FKTN
	TAPBP		SLC25A13		STS			FLCN
	TAT		SLC25A15		SUCLA2			FLG
	TBX1		SLC25A20		SUCLG1			FLNA
	TBX20		SLC3A1		SUMF1			FLNC
	TBX5		SLCSA1		SUOX			FMO3
	TCIRG1		SMAD4		SYT2			FOXC1
	TERC		SMAD9		TAL1			FOXC2
	TERT		SMN1		TAL2			FOXE1
	TFAP2B		SNAI2		TAP1			FOXF1
	TFR2		SPG7		TAPBP			FOXF2
	TG		SPR		TAT			FOXH1
	TGFB1		SPTA1		TBX1			FOXN1
	TGFB3		STAT3		TBX20			FOXP3
	TGM1		TAZ		TBX5			FRAS1
	TH		TCIRG1		TERC			FREM1
	THBD		TCOF1		TERT			FREM2
	THPO		TERT		TFAP2B			FSCN2
	THRA		TGM1		TFR2			FTCD
	THRB		TRAPPC2		TG			FTL
	TINF2		TSC1		TGFB1			FUCA1
	TMEM38B		TSHB		TGFB3			FXN
	TMEM43		TTC37		TH			G6PC
	TNFRSF11A		TUBA IA		THBD			G6PC3
	TNFSF11		UBR1		THPO			G6PD
	TNNC1		UGT1A1		THRA			GAA
	TNNI3		UROS		THRB			GABRA1
	TNNT2		VPS13B		TINF2			GABRG2
	TPM1		WFS1		TMEM38B			GALC
	TPO		WISP3		TMEM43			GALK1
	TPP1		WNT3		TNFRSF11A			GALNS
	TRH		XPA		TNFSF11			GALT
	TRHR		ZIC3		TNNC1			GAN
	TRNT1		HJV		TNNI3			GATA1
	TRPM6		HFE		TNNT2			GATA1
	TSC1		TFR2		TPM1			GATA4
	TSC2				TPO			GATA5
	TSHB				TRH			GATA6
	TSHR				TRHR			GATAD1
	TSPAN12				TRNT1			GBA
	TUPLE1				TRPM6			GBE1
	TYK2				TSC1			GBE1
	TYR				TSC2			GCDH
	TYRP1				TSHB			GCH1
	UBE3A				TSHR			GCK
	UBR1				TSPAN12			GCLC
	UCP2				TUPLE1			GCSH
	UGT1A1				TYK2			GDAP1
	UNC13A				UBE3A			GDF1
	UNC13D				UBR1			GDNF
	USF1				UCP2			GDNF
	USH2A				UNC13A			GFAP
	VPS54				USF1			GFER
	VWF				VPS54			GFM1
	WAS				VWF			GFPT1
	WDPCP				WDPCP			GIPC3
	WDR11				WDR11			GJA1
	WRAP53				WRAP53			GJA5
	XIAP				XIAP			GJB1
	YARS2				YARS2			GJB2
	ZFPM2				ZFPM2			GJB2
	ZNF341				ZNF341			GJC2
								GLA
								GLB1
								GLDC
								GLE1
								GLI2
								GLI3
								GLIS3
								GLRA1
								GLRB
								GLUD1
								GLUL
								GMPPA
								GNAS
								GNAS
								GNE
								GNPTAB
								GNPTG
								GNS
								GPC3
								GPC4
								GPC6
								GPD1L
								GPHN
								GPR143
								GPR56
								GPR98
								GPSM2
								GPX1
								GRHL2
								GRHPR
								GRIN2A
								GRXCR1
								GSS
								GTF2H5
								GUCY2C
								GUSB
								GYG1
								GYS2
								H19
								HADH
								HADH
								HADHA
								HADHB
								HAMP
								HARS
								HARS2
								HAS2
								HBA1
								HBA2
								HBB
								HCCS
								HCN4
								HDAC8
								HEATR2
								HERC2
								HESX1
								HEXA
								HEXB
								HFE
								HFE2
								HGD
								HGF
								HGSNAT
								HIBCH
								HINT1
								HK1
								HLCS
								HMBS
								HMGCL
								HNF1B
								HNF4A
								HOMEZ
								HOXA1
								HPD
								HPRT1
								HPS1
								HPS3
								HPS4
								HPS5
								HPS6
								HRAS
								HSD17B10
								HSD17B3
								HSD17B4
								HSD3B7
								HSPB8
								HSPG2
								HTRA1
								HYDIN
								HYLS1
								IDS
								IDUA
								IFT122
								IFT43
								IFT80
								IGBP1
								IGF1
								IGHMBP2
								IGSF1
								IKBKAP
								IKBKG
								IL10RA
								IL10RB
								IL2RG
								ILDR1
								ILK
								INSR
								INVS
								IQCB1
								IRF6
								IRF6
								IRS1
								ISCU
								ISL1
								ISPD
								ITGA3
								ITGA6
								ITGA7
								ITGB4
								IVD
								IYD
								JAG1
								JAK3
								JPH2
								JUP
								JUP
								KANSL1
								KARS
								KARS
								KAT6B
								KBTBD13
								KCNA1
								KCNA5
								KCND3
								KCNE1
								KCNE1
								KCNE1L
								KCNE2
								KCNE3
								KCNH2
								KCNJ1
								KCNJ11
								KCNJ18
								KCNJ2
								KCNJ5
								KCNJ8
								KCNQ1
								KCNQ1
								KCNQ1OT1
								KCNQ2
								KCNQ3
								KCNQ4
								KCTD7
								KDM5B
								KDM6A
								KIAA1279
								KIF1B
								KIF21A
								KIF22
								KIT
								KLF1
								KLHL40
								KLHL41
								KMT2D
								KPTN
								KRAS
								KRT14
								KRT16
								KRT17
								KRT18
								KRT5
								KRT6A
								KRT6B
								KRT8
								L1CAM
								LAMA2
								LAMA3
								LAMA4
								LAMB2
								LAMB3
								LAMC2
								LAMP2
								LARGE
								LARS
								LARS2
								LBR
								LBR
								LDB3
								LDLR
								LEPR
								LGI1
								LHB
								LHFPL5
								LHX3
								LIFR
								LIG4
								LIPA
								LITAF
								LMBRD1
								LMNA
								LMNA
								LMNA
								LMNB2
								LMOD3
								LMX1B
								LOXHD1
								LPIN2
								LPP
								LRP2
								LRP4
								LRP5
								LRP5
								LRPPRC
								LRRC6
								LRRK2
								LRSAM1
								LRTOMT
								LTBP4
								LUM
								LYST
								LYZ
								MAFB
								MAGI2
								MAN2B1
								MAP2K1
								MAP2K2
								MAPK10
								MAPT
								MARVELD2
								MAT1A
								MATN4
								MBTPS2
								MCCC1
								MCCC2
								MCEE
								MCFD2
								MCOLN1
								MCPH1
								MECP2
								MED12
								MED13L
								MED20
								MED25
								MEFV
								MEGF10
								MEN1
								MESP2
								MFN2
								MFSD8
								MGAT2
								MGP
								MIB1
								MIR96
								MITF
								MKKS
								MKS1
								MLC1
								MLH1
								MLPH
								MLYCD
								MMAA
								MMAB
								MMACHC
								MMADHC
								MOCS1
								MOCS2
								MOGS
								MPDU1
								MPI
								MPL
								MPV17
								MPZ
								MRPS16
								MRPS22
								MSH2
								MSH6
								MSRB3
								MSX2
								MT-ND1
								MT-ND4
								MT-ND6
								MTHFR
								MTM1
								MTO1
								MTR
								MTRR
								MTTP
								MUC5B
								MURC
								MUSK
								MUT
								MUTYH
								MVK
								MYBPC1
								MYBPC3
								MYBPC3
								MYCN
								MYH11
								MYH14
								MYH2
								MYH3
								MYH6
								MYH6
								MYH6
								MYH7
								MYH7
								MYH7
								MYH7
								MYH7
								MYH7
								MYH7
								MYH9
								MYL2
								MYL3
								MYLK
								MYLK2
								MYO15A
								MYO1C
								MYO1E
								MYO1F
								MYO3A
								MYO5A
								MYO6
								MYO7A
								MYOM1
								MYOT
								MYOZ2
								MYPN
								MYPN
								NAA10
								NAA15
								NAGA
								NAGLU
								NAGS
								NBN
								NCF1
								NCF2
								NCF4
								NDP
								NEB
								NEBL
								NEDD4L
								NEFL
								NEK1
								NEK8
								NEU1
								NEUROG3
								NEXN
								NEXN
								NF1
								NF2
								NFATC1
								NGLY1
								NHEJ1
								NHLRC1
								NHP2
								NIN
								NIPAL4
								NIPBL
								NKX2-1
								NKX2-5
								NKX3-2
								NLGN3
								NLGN4X
								NLRP7
								NME8
								NOG
								NOP10
								NOTCH1
								NOTCH2
								NOTCH3
								NPC1
								NPC2
								NPHP1
								NPHP3
								NPHP4
								NPHS1
								NPPA
								NR0B1
								NR1H4
								NRG1
								NRXN1
								NSD1
								NSDHL
								NSDHL
								NTRK1
								NTRK1
								NUB1
								NUP155
								NUP62
								OBSL1
								OCA2
								OCRL
								OFD1
								OPA1
								OPA3
								OPA3
								ORC1
								ORC4
								ORC6
								OSMR
								OSTM1
								OTC
								OTOA
								OTOF
								OTOG
								OTOGL
								OTUD4
								P2RX2
								PABPN1
								PAH
								PAK3
								PALB2
								PANK2
								PAX3
								PAX6
								PAX8
								PC
								PCCA
								PCCB
								PCDH15
								PCNT
								PCSK9
								PDE11A
								PDE4D
								PDHA1
								PDHX
								PDLIM3
								PDP1
								PDSS1
								PDSS2
								PEX1
								PEX10
								PEX11B
								PEX12
								PEX13
								PEX14
								PEX16
								PEX19
								PEX2
								PEX26
								PEX3
								PEX5
								PEX6
								PEX7
								PEX7
								PFKM
								PHF6
								PHKA1
								PHKA2
								PHKB
								PHKG2
								PHOX2A
								PHOX2B
								PHYH
								PIEZO2
								PIGA
								PINK1
								PITX2B
								PITX2C
								PKD1
								PKD2
								PKHD1
								PKLR
								PKP2
								PLA2G6
								PLCE1
								PLEC
								PLEC
								PLG
								PLN
								PLN
								PLOD1
								PLOD2
								PLP1
								PLP1
								PMM2
								PMP22
								PMS2
								PNKD
								PNKP
								PNPLA1
								PNPO
								PODXL
								POLG
								POLH
								POMC
								POMGNT1
								POMGNT1
								POMT1
								POMT1
								POMT2
								POR
								PORCN
								POU1F1
								POU3F4
								POU4F3
								PPOX
								PPT1
								PQBP1
								PRDM16
								PREPL
								PRF1
								PRICKLE1
								PRKAG2
								PRKAG2
								PRKAG2
								PRKAR1A
								PRKCSH
								PROC
								PRODH
								PROKR2
								PROP1
								PROS1
								PRPS1
								PRPS1
								PRRX1
								PRX
								PSAP
								PSAT1
								PSEN1
								PSEN2
								PTCH1
								PTEN
								PTEN
								PTH1R
								PTPN11
								PTRF
								PTS
								PVRL1
								PYGL
								QDPR
								RAB10
								RAB23
								RAB27A
								RAB3GAP1
								RAB3GAP2
								RAB7A
								RAD51B
								RAF1
								RAG1
								RAG2
								RAI1
								RAI1
								RANGRF
								RAPSN
								RASA1
								RB1
								RBM20
								RBM8A
								RDX
								RECQL4
								RECQL4
								RECQL4
								RELN
								REN
								RET
								RET
								RFX6
								RHAG
								RMRP
								RNASEH2A
								RNASEH2B
								RNASEH2C
								ROR2
								ROR2
								RPGR
								RPGRIP1L
								RPGRIP1L
								RPL11
								RPL35A
								RPL5
								RPS10
								RPS15
								RPS17
								RPS19
								RPS24
								RPS26
								RPS6KA3
								RPS7
								RRM2B
								RS1
								RSPH4A
								RSPH9
								RUNX2
								RYR1
								RYR1
								RYR1
								RYR1
								RYR1
								RYR2
								RYR2
								SACS
								SALL1
								SAMHD1
								SBDS
								SC5D
								SCN11A
								SCN1A
								SCN1B
								SCN2B
								SCN3B
								SCN4A
								SCN4A
								SCN4B
								SCN5A
								SCN5A
								SCNN1A
								SCNN1B
								SCNN1B
								SCNN1G
								SCO1
								SCO2
								SCP2
								SDHAF2
								SDHB
								SDHC
								SDHD
								SEC63
								SEMA3A
								SEPN1
								SEPN1
								SEPT9
								SERPINA1
								SERPINB6
								SERPINC1
								SERPIND1
								SETBP1
								SETX
								SFTPA2
								SFTPB
								SFTPC
								SGCA
								SGCB
								SGCD
								SGCD
								SGCG
								SGSH
								SH2D1A
								SH3BP2
								SH3TC2
								SHANK3
								SHH
								SHOC2
								SIL1
								SIX1
								SIX2
								SIX3
								SIX5
								SKI
								SLC11A2
								SLC12A1
								SLC12A3
								SLC12A5
								SLC12A6
								SLC16A1
								SLC16A12
								SLC16A2
								SLC17A5
								SLC19A2
								SLC19A3
								SLC22A5
								SLC25A12
								SLC25A13
								SLC25A15
								SLC25A20
								SLC25A22
								SLC25A38
								SLC25A4
								SLC26A2
								SLC26A3
								SLC26A4
								SLC27A4
								SLC27A5
								SLC2A1
								SLC2A10
								SLC33A1
								SLC33A1
								SLC34A2
								SLC34A3
								SLC35A1
								SLC35A2
								SLC35C1
								SLC35D1
								SLC37A4
								SLC39A4
								SLC3A1
								SLC41A1
								SLC45A2
								SLC46A1
								SLC4A1
								SLC4A10
								SLC4A11
								SLC4A4
								SLC5A2
								SLC5A5
								SLC6A19
								SLC6A2
								SLC6A5
								SLC6A8
								SLC7A7
								SLC7A9
								SLC9A3R1
								SLC9A6
								SLCO1B1
								SLCO1B3
								SLCO2A1
								SMAD1
								SMAD3
								SMAD4
								SMAD6
								SMAD9
								SMARCAL1
								SMC1A
								SMN1
								SMO
								SMPD1
								SMPD1
								SMPX
								SNAP29
								SNTA1
								SOD1
								SOX10
								SOX18
								SOX9
								SP110
								SP7
								SPEG
								SPINK5
								SPR
								SPRED1
								SPTA1
								SPTB
								SPTLC1
								SPTLC2
								SRCAP
								ST14
								ST3GAL5
								STAC3
								STAR
								STAT3
								STK11
								STRA6
								STRC
								STS
								STX11
								STXBP1
								STXBP2
								SUCLA2
								SUCLG1
								SUOX
								SURF1
								SYNE4
								SYT14
								TAB2
								TARDBP
								TAT
								TAZ
								TBC1D24
								TBCE
								TBX1
								TBX20
								TBX5
								TCAP
								TCAP
								TCIRG1
								TCOF1
								TCTN1
								TCTN3
								TECTA
								TERC
								TERT
								TFAP2A
								TFAP2B
								TFG
								TFR2
								TG
								TGFB1
								TGFB3
								TGFBR1
								TGFBR2
								TGFBR3
								TGIF1
								TGM1
								TGM5
								TH
								THBD
								THBS1
								THRA
								THRB
								TIMM8A
								TINF2
								TJP2
								TK2
								TMC1
								TMC8
								TMEM216
								TMEM216
								TMEM237
								TMEM43
								TMEM67
								TMEM67
								TMIE
								TMPO
								TMPRSS3
								TNFRSF11B
								TNFSF11
								TNNC1
								TNNI2
								TNNI3
								TNNI3
								TNNT1
								TNNT2
								TNNT2
								TNNT3
								TNXB
								TP53
								TPM1
								TPM2
								TPM2
								TPM3
								TPM3
								TPO
								TPP1
								TPRN
								TRAPPC2
								TRDN
								TREX1
								TRH
								TRHR
								TRIM32
								TRIM37
								TRIOBP
								TRIP11
								TRMU
								TRPM2
								TRPM4
								TSC1
								TSC2
								TSEN54
								TSFM
								TSHB
								TSHR
								TSPEAR
								TSPYL1
								TTC21B
								TTC37
								TTC7A
								TTN
								TTN
								TTPA
								TTR
								TUBA8
								TWIST1
								TYMP
								TYR
								UBA1
								UBR1
								UCP2
								UGT1A1
								UGT1A4
								UGT1A5
								UMOD
								UNC13D
								UQCRB
								UQCRQ
								UROD
								UROS
								USH1C
								USH1G
								USH2A
								VAMP1
								VCAN
								VCL
								VCP
								VDR
								VHL
								VIPAS39
								VLDLR
								VPS13A
								VPS13B
								VPS33B
								VPS53
								VSX1
								VWF
								WAS
								WDR19
								WDR35
								WDR36
								WDR62
								WFS1
								WNK1
								WNT10A
								WNT3
								WNT5A
								WNT7A
								WRAP53
								WRN
								WT1
								WT1
								WT1
								XPA
								XPC
								YARS2
								ZAP70
								ZEB2
								ZFPM2
								ZIC2
								ZIC3
								ZMPSTE24
								ZNF252P
								ZNF469
								ZNF674

## Sheet: Common genes included in 9 art
rank	gene	name_disorder	clinical_area	programs_screened	rusp	scr_babydetect	scr_babyscreen	scr_babyseq	scr_beginngs	scr_chenetal	scr_earlycheck	scr_firststeps	scr_generation	scr_gnstar	scr_guardian	scr_jianetal	scr_leeetal	scr_luoetal	scr_neoexome	scr_neoseq	scr_nests	scr_newbornsinsa	scr_puglia	scr_screen4care	scr_wangetal	scr_foresite	scr_fulgent	scr_igenomix	scr_mendelics	scr_nurture	scr_perkinelmer	scr_sema	score_asqm	category_asqm	severity_asqm	likelihood_asqm	efficacy_asqm	acceptability_asqm	knowledge_asqm	inheritance_asqm	age_onset_asqm	category_babyseq	evidence_babyseq	penetrance_babyseq	inheritance_babyseq	recommendationpct_goldetal	orthogonal_test_goldetaldet	validity_clingen	context_actionability
3	ACADM	Acyl-CoA dehydrogenase, medium chain, deficiency of	Metabolism	27	Core	1	1	1	1	1	1	1	1	1	1	1	1	1	1	1	1	1	1	1	1	1	1	1	1	1	1	1	15	1	3	3	3	3	3	AR	Infant	A	Definitive	HIGH (A)	AR			Definitive	Pediatric
151	ACADSB	2-methylbutyrylglycinuria	Metabolism	13	Secondary	1		1		1					1	1	1	1	1	1	1		1		1			1					9	2	2	0	3	3	1	AR	Infant	C	Strong	LOW (A)	AR			Definitive
4	ACADVL	VLCAD deficiency	Metabolism	27	Core	1	1	1	1	1	1	1	1	1	1	1	1	1	1	1	1	1	1	1	1	1	1	1	1	1	1	1	15	1	3	3	3	3	3	AR	Variable	A	Definitive	HIGH (A)	AR			Definitive	Adult
32	ACAT1	Alpha-methylacetoacetic aciduria	Metabolism	26	Core	1	1	1	1	1	1	1	1	1	1	1		1	1	1	1	1	1	1	1	1	1	1	1	1	1	1	13	1	2	3	3	3	2	AR	Infant	A	Definitive	HIGH (A)	AR	0.569	1
35	ARG1	Argininemia	Metabolism	26	Secondary	1	1	1	1	1	1	1	1	1	1	1		1	1	1	1	1	1	1	1	1	1	1	1	1	1	1	10	1	1	3	2	2	2	AR	Infant	A	Definitive	HIGH (A)	AR			Definitive	Adult
12	ASL	Argininosuccinic aciduria	Metabolism	27	Core	1	1	1	1	1	1	1	1	1	1	1	1	1	1	1	1	1	1	1	1	1	1	1	1	1	1	1	12	1	2	3	2	2	3	AR	Neonatal	A	Definitive	HIGH (A)	AR			Definitive	Pediatric
75	ATP7B	Wilson disease	Metabolism	21		1	1	1		1	1			1	1		1	1	1	1	1	1	1	1	1	1	1	1	1	1			12	1	2	2	2	3	3	AR	Variable	A	Definitive	HIGH (A)	AR	0.806	1	Definitive	Pediatric
163	AUH	3-methylglutaconic aciduria, type I	Metabolism	15	Secondary			1		1				1	1	1	1	1	1	1	1		1	1	1			1		1												A	Strong	HIGH (A)	AR			Definitive
38	BCKDHA	Maple syrup urine disease, type Ia	Metabolism	25	Core	1	1	1	1	1	1		1	1	1	1		1	1	1	1	1	1	1	1	1	1	1	1	1	1	1	12	1	2	3	2	2	3	AR	Neonatal	A	Definitive	HIGH (A)	AR			Definitive	Pediatric
5	BTD	Biotinidase deficiency	Metabolism	27	Core	1	1	1	1	1	1	1	1	1	1	1	1	1	1	1	1	1	1	1	1	1	1	1	1	1	1	1	13	1	1	3	3	3	3	AR	Infant	A	Definitive	HIGH (A)	AR			Definitive	Pediatric
42	CPS1	Carbamoylphosphate synthetase I deficiency	Metabolism	25		1	1	1	1	1	1	1	1	1	1			1	1	1	1	1	1	1	1	1	1	1	1	1	1	1	13	1	2	3	3	2	3	AR	Neonatal	A	Definitive	HIGH (A)	AR	0.864	1	Definitive	Pediatric
27	CPT1A	CPT deficiency, hepatic, type IA	Metabolism	26	Secondary	1	1	1	1	1	1	1	1	1	1		1	1	1	1	1	1	1	1	1	1	1	1	1	1	1	1	12	1	3	2	2	3	2	AR	Infant	A	Definitive	HIGH (A)	AR			Definitive
65	ETFA	Glutaric acidemia IIA	Metabolism	22	Secondary	1	1	1	1			1	1	1	1	1		1	1	1	1	1	1	1		1	1	1	1		1	1	9	2	3	3	0	0	3	AR	Neonatal	A	Strong	HIGH (A)	AR			Definitive
23	FAH	Tyrosinemia, type I	Metabolism	26	Core	1	1	1	1	1	1	1	1	1	1	1	1	1	1	1	1	1	1	1	1	1	1	1		1	1	1	13	1	2	3	3	2	3	AR	Infant	A	Definitive	HIGH (A)	AR			Definitive
115	GALC	Krabbe disease	Metabolism	19			1	1		1				1	1		1	1	1	1	1	1	1	1	1	1	1	1		1	1		9	2	3	3	0	0	3	AR	Birth	A	Definitive	HIGH (A)	AR	0.607	1	Definitive
2	GCDH	Glutaricaciduria, type I	Metabolism	27	Core	1	1	1	1	1	1	1	1	1	1	1	1	1	1	1	1	1	1	1	1	1	1	1	1	1	1	1	13	1	2	3	2	3	3	AR	Variable	A	Definitive	HIGH (A)	AR			Definitive	Adult
87	GLA	Fabry disease	Metabolism	20			1	1		1		1		1	1		1	1	1	1	1	1	1		1	1	1	1		1	1	1	12	1	2	3	2	2	3	X-linked	Variable	A	Definitive	HIGH (A)	XLR	0.833	1	Definitive	Pediatric
310	GLDC	Glycine encephalopathy1	Metabolism	9		1		1		1				1				1	1	1	1				1																	A	Definitive	HIGH (A)	AR	0.526	1	Definitive
9	HADHA	LCHAD deficiency	Metabolism	27	Core	1	1	1	1	1	1	1	1	1	1	1	1	1	1	1	1	1	1	1	1	1	1	1	1	1	1	1	15	1	3	3	3	3	3	AR	Neonatal	A	Definitive	HIGH (A)	AR			Definitive	Pediatric
44	HBB	Sickle cell disease	Hematology	25	Core	1	1	1		1	1	1	1	1	1	1	1	1	1	1	1	1	1	1	1	1	1	1	1	1		1	12	1	2	2	2	3	3	AR	Infant	A	Definitive	HIGH (A)	AR			Definitive
11	HLCS	Holocarboxylase synthetase deficiency	Metabolism	27	Core	1	1	1	1	1	1	1	1	1	1	1	1	1	1	1	1	1	1	1	1	1	1	1	1	1	1	1	13	1	2	3	3	3	2	AR	Neonatal	A	Strong	HIGH (A)	AR			Definitive
31	HMGCL	HMG-CoA lyase deficiency	Metabolism	27	Core	1	1	1	1	1	1	1	1	1	1	1	1	1	1	1	1	1	1	1	1	1	1	1	1	1	1	1	11	1	2	3	2	2	2	AR	Infant	A	Definitive	HIGH (A)	AR			Definitive
36	IL2RG	Combined immunodeficiency, X-linked, moderate	Immunology	25	Core	1	1	1	1	1	1	1	1	1	1	1	1	1	1	1	1	1	1	1	1	1	1	1			1	1	15	1	3	3	3	3	3	X-linked	Neonatal	A	Definitive	HIGH (A)	XLR			Definitive
119	MAT1A	Methionine adenosyltransferase deficiency, autosomal recessive	Metabolism	17	Secondary	1		1		1				1	1	1		1	1	1	1		1		1	1	1	1			1	1	5	2	0	3	0	0	2	Other	Birth	C	Strong	MODERATE (A)	AR			Definitive
67	MLYCD	Malonyl-CoA decarboxylase deficiency	Metabolism	22	Secondary	1	1	1		1				1	1	1	1	1	1	1	1	1	1	1	1	1	1	1		1	1	1	11	2	2	2	2	3	2	AR	Infant	A	Strong	HIGH (A)	AR	0.632	1	Definitive
106	NPC1	Niemann-Pick disease	Metabolism	19			1	1	1	1		1		1	1			1	1	1	1	1	1		1	1	1	1		1	1		12	1	2	3	1	3	3	AR	Childhood	A	Definitive	HIGH (A)	AR	0.69	1	Definitive
22	OTC	Ornithine transcarbamylase deficiency	Metabolism	26		1	1	1	1	1	1	1	1	1	1		1	1	1	1	1	1	1	1	1	1	1	1	1	1	1	1	14	1	3	3	3	2	3	X-linked	Neonatal	A	Definitive	HIGH (A)	XLR	0.984	1	Definitive	Pediatric
10	PCCA	Propionic acidemia	Metabolism	27	Core	1	1	1	1	1	1	1	1	1	1	1	1	1	1	1	1	1	1	1	1	1	1	1	1	1	1	1	13	1	3	3	1	3	3	AR	Neonatal	A	Definitive	HIGH (A)	AR			Definitive
40	SLC25A13	Citrullinemia, type II, neonatal-onset	Metabolism	25	Secondary	1	1	1	1	1		1		1	1	1	1	1	1	1	1	1	1	1	1	1	1	1	1	1	1	1	10	1	1	2	2	3	2	AR	Neonatal	A	Definitive	HIGH (A)	AR			Definitive	Adult
34	SLC25A20	Carnitine-acylcarnitine translocase deficiency	Metabolism	25	Secondary	1	1	1	1	1		1	1	1	1	1		1	1	1	1	1	1	1	1	1	1	1	1	1	1	1	13	1	2	3	3	3	2	AR	Neonatal	A	Strong	HIGH (A)	AR			Definitive
Source: Minten T, Bick S, Adelson S, Gehlenborg N, Amendola LM, Boemer F, et al. Data-driven consideration of genetic disorders for global genomic newborn screening programs. Genet Med. 2025;27(7):101443.
[truncated: 11 more columns]
